# Supplementary material for: (3R,4S)-3-Methyl-4-phenyl-2-[(R)-1-phenyl­eth­yl]-3,4-di­hydro­isoquinolin-2-ium tetra­fluorido­borate
Source: Acta Crystallogr Sect E Struct Rep Online. 2014 Feb 8;70(Pt 3):o255. doi: 10.1107/S160053681400230X (PMC3998414; doi:10.1107/S160053681400230X)
Supplement: Supplementary file 1 [file e-70-0o255-sup1.cif]

##############################################################################
#                                                                            #
# This CIF contains the data in a paper accepted for publication in          #
# Acta Crystallographica Section E. It conforms to the requirements of       #
# Notes for Authors for Acta Crystallographica Section E, and has been       #
# peer reviewed under the auspices of the IUCr Commission on Journals.       #
#                                                                            #
# Full details of the Crystallographic Information File format               #
# are given in the paper "The Crystallographic Information File (CIF):       #
# a New Standard Archive File for Crystallography" by S. R. Hall, F. H.      #
# Allen and I. D. Brown [Acta Cryst. (1991), A47, 655-685].                  #
#                                                                            #
# The current version of the core CIF dictionary is obtainable from          #
# ftp://ftp.iucr.org/pub/cif_core.dic.                                       #
#                                                                            #
# Software is freely available for graphical display of the structure(s)     #
# in this CIF. For information consult the CIF software page                 #
# http://www.iucr.org/resources/cif/software.                                #
#                                                                            #
# This file may be used for bona fide research purposes within the           #
# scientific community so long as proper attribution is given to the journal # 
# article from which it was obtained.                                        #
#                                                                            #
##############################################################################
data_I
_audit_creation_method     SHELXL-97
_database_code_depnum_ccdc_archive     'CCDC 984464'
_chemical_name_systematic
;\
(3<i>R</i>,4<i>S</i>)-3-Methyl-4-phenyl-2-[(<i>R</i>)-1-phenylethyl]-3,4-\
dihydroisoquinolin-2-ium tetrafluoridoborate
;
_chemical_name_common     ?
_chemical_formula_moiety     'C24 H24 N +, B F4 -'
_chemical_formula_sum     'C24 H24 B F4 N'
_chemical_formula_iupac     'C24 H24 N +, B F4 -'
_chemical_formula_weight     413.25
_chemical_melting_point     ?
_symmetry_cell_setting     tetragonal
_symmetry_space_group_name_H-M     'P 41 21 2'
_symmetry_space_group_name_Hall     'P 4abw 2nw'
loop_
    _symmetry_equiv_pos_as_xyz
    'x, y, z'
    '-x, -y, z+1/2'
    '-y+1/2, x+1/2, z+1/4'
    'y+1/2, -x+1/2, z+3/4'
    'y, x, -z'
    '-y, -x, -z+1/2'
    '-x+1/2, y+1/2, -z+1/4'
    'x+1/2, -y+1/2, -z+3/4'
_cell_length_a     9.367(4)
_cell_length_b     9.367(4)
_cell_length_c     49.137(14)
_cell_angle_alpha     90.00
_cell_angle_beta     90.00
_cell_angle_gamma     90.00
_cell_volume     4311(3)
_cell_formula_units_Z     8
_cell_measurement_reflns_used     25
_cell_measurement_theta_min     7.9
_cell_measurement_theta_max     13.4
_cell_measurement_temperature     293(2)
_cell_special_details     ?
_exptl_crystal_description     prism
_exptl_crystal_colour     colourless
_exptl_crystal_size_max     0.33
_exptl_crystal_size_mid     0.26
_exptl_crystal_size_min     0.26
_exptl_crystal_density_diffrn     1.273
_exptl_crystal_density_meas     ?
_exptl_crystal_density_method     'not measured'
_exptl_crystal_F_000     1728
_exptl_absorpt_coefficient_mu     0.813
_exptl_absorpt_correction_type     none
_exptl_absorpt_process_details     ?
_exptl_absorpt_correction_T_min     ?
_exptl_absorpt_correction_T_max     ?
_exptl_special_details     ?
_diffrn_ambient_temperature     293
_diffrn_radiation_type     'Cu K\a'
_diffrn_radiation_wavelength     1.5418
_diffrn_radiation_source     'X-ray tube'
_diffrn_radiation_monochromator     'graphite'
_diffrn_measurement_device     'Nonius CAD-4'
_diffrn_measurement_method     \q/2\q
_diffrn_reflns_number     10992
_diffrn_reflns_av_R_equivalents     0.0919
_diffrn_reflns_av_sigmaI/netI     0.0612
_diffrn_reflns_theta_min     3.60
_diffrn_reflns_theta_max     66.95
_diffrn_reflns_theta_full     66.95
_diffrn_measured_fraction_theta_max     1.000
_diffrn_measured_fraction_theta_full     1.000
_diffrn_reflns_limit_h_min     -11
_diffrn_reflns_limit_h_max     10
_diffrn_reflns_limit_k_min     -3
_diffrn_reflns_limit_k_max     11
_diffrn_reflns_limit_l_min     0
_diffrn_reflns_limit_l_max     58
_diffrn_standards_number     3
_diffrn_standards_interval_time     60
_diffrn_standards_decay_%     1
loop_
    _diffrn_standard_refln_index_h
    _diffrn_standard_refln_index_k
    _diffrn_standard_refln_index_l
    -1 -2 5
    2 0 -4
    2 0 3
_refine_special_details
;
Refinement of <i>F</i>^2^ against ALL reflections. The weighted <i>R</i>-factor
<i>wR</i> and goodness of fit <i>S</i> are based on <i>F</i>^2^, conventional
<i>R</i>-factors <i>R</i> are based on <i>F</i>, with <i>F</i> set to zero for
negative <i>F</i>^2^. The threshold expression of <i>F</i>^2^ >
\s(<i>F</i>^2^) is used only for calculating <i>R</i>-factors(gt) <i>etc</i>.
and is not relevant to the choice of reflections for refinement.
<i>R</i>-factors based on <i>F</i>^2^ are statistically about twice as large
as those based on <i>F</i>, and <i>R</i>- factors based on ALL data will be
even larger.
;
_reflns_number_total     2353
_reflns_number_gt     1192
_reflns_threshold_expression     I>2sigma(I)
_refine_ls_structure_factor_coef     Fsqd
_refine_ls_matrix_type     full
_refine_ls_R_factor_all     0.1415
_refine_ls_R_factor_gt     0.0647
_refine_ls_wR_factor_gt     0.1690
_refine_ls_wR_factor_ref     0.2149
_refine_ls_goodness_of_fit_ref     1.075
_refine_ls_restrained_S_all     1.075
_refine_ls_number_reflns     2353
_refine_ls_number_parameters     273
_refine_ls_number_restraints     0
_refine_ls_hydrogen_treatment     constr
_refine_ls_weighting_scheme     calc
_refine_ls_weighting_details
         'calc w=1/[\s^2^(Fo^2^)+(0.1069P)^2^+0.3684P] where P=(Fo^2^+2Fc^2^)/3'
_atom_sites_solution_hydrogens     difmap
_atom_sites_solution_primary     direct
_atom_sites_solution_secondary     difmap
_refine_ls_shift/su_max     0.001
_refine_ls_shift/su_mean     0.000
_refine_diff_density_max     .300
_refine_diff_density_min     -.179
_refine_ls_extinction_method     none
_refine_ls_extinction_coef     ?
loop_
    _atom_type_symbol
    _atom_type_description
    _atom_type_scat_dispersion_real
    _atom_type_scat_dispersion_imag
    _atom_type_scat_source
    'C' 'C' .0181 .0091 'International Tables Vol C Tables 4.2.6.8 and 6.1.1.4'
    'N' 'N' .0311 .0180 'International Tables Vol C Tables 4.2.6.8 and 6.1.1.4'
    'O' 'O' .0492 .0322 'International Tables Vol C Tables 4.2.6.8 and 6.1.1.4'
    'H' 'H' .0000 .0000 'International Tables Vol C Tables 4.2.6.8 and 6.1.1.4'
    'B' 'B' .0090 .0039 'International Tables Vol C Tables 4.2.6.8 and 6.1.1.4'
    'F' 'F' .0727 .0534 'International Tables Vol C Tables 4.2.6.8 and 6.1.1.4'
_computing_data_collection     'CAD-4 Software (Enraf--Nonius, 1989)'
_computing_cell_refinement     'CAD-4 Software (Enraf--Nonius, 1989)'
_computing_data_reduction     '<i>NONIUS</i> (Riche, 1989)'
_computing_structure_solution     'SHELXS97 (Sheldrick, 2008)'
_computing_structure_refinement     'SHELXL97 (Sheldrick, 2008)'
_computing_molecular_graphics
;
ORTEP (Johnson, 1965), PLATON (Spek, 2009) and Mercury (Macrae
<i>et al.</i>, 2008)
;
_computing_publication_material     'publCIF (Westrip, 2010)'
loop_
    _atom_site_type_symbol
    _atom_site_label
    _atom_site_fract_x
    _atom_site_fract_y
    _atom_site_fract_z
    _atom_site_U_iso_or_equiv
    _atom_site_adp_type
    _atom_site_calc_flag
    _atom_site_refinement_flags
    _atom_site_occupancy
    _atom_site_symmetry_multiplicity
    _atom_site_disorder_assembly
    _atom_site_disorder_group
    C C1 0.5567(6) 0.4341(7) 0.05389(13) 0.0603(17) Uani d . 1 1 . .
    H H1 0.5550 0.5320 0.0507 0.068 Uiso calc R 1 1 . .
    N N2 0.5135(5) 0.3893(5) 0.07701(9) 0.0529(13) Uani d . 1 1 . .
    C C3 0.5210(7) 0.2316(6) 0.08264(11) 0.0539(16) Uani d . 1 1 . .
    H H3 0.4509 0.2086 0.0968 0.060 Uiso calc R 1 1 . .
    C C4 0.4824(6) 0.1472(6) 0.05687(10) 0.0517(15) Uani d . 1 1 . .
    H H4 0.5096 0.0477 0.0602 0.058 Uiso calc R 1 1 . .
    C C5 0.6173(8) 0.1095(8) 0.01273(13) 0.0717(19) Uani d . 1 1 . .
    H H5 0.5933 0.0131 0.0129 0.080 Uiso calc R 1 1 . .
    C C6 0.6996(9) 0.1639(10) -0.00821(14) 0.085(2) Uani d . 1 1 . .
    H H6 0.7334 0.1031 -0.0217 0.095 Uiso calc R 1 1 . .
    C C7 0.7322(8) 0.3084(10) -0.00929(14) 0.083(2) Uani d . 1 1 . .
    H H7 0.7864 0.3444 -0.0236 0.093 Uiso calc R 1 1 . .
    C C8 0.6845(8) 0.3968(8) 0.01059(12) 0.072(2) Uani d . 1 1 . .
    H H8 0.7032 0.4941 0.0096 0.081 Uiso calc R 1 1 . .
    C C9 0.6083(6) 0.3428(7) 0.03230(11) 0.0565(16) Uani d . 1 1 . .
    C C10 0.5708(6) 0.1985(7) 0.03335(12) 0.0552(16) Uani d . 1 1 . .
    C C11 0.6686(7) 0.1929(8) 0.09325(14) 0.077(2) Uani d . 1 1 . .
    H H11A 0.6783 0.0909 0.0938 0.088 Uiso calc R 1 1 . .
    H H11B 0.6806 0.2311 0.1112 0.088 Uiso calc R 1 1 . .
    H H11C 0.7399 0.2321 0.0814 0.088 Uiso calc R 1 1 . .
    C C12 0.3215(7) 0.1476(7) 0.05072(12) 0.0581(17) Uani d . 1 1 . .
    C C13 0.2383(8) 0.0355(8) 0.05968(13) 0.074(2) Uani d . 1 1 . .
    H H13 0.2807 -0.0381 0.0695 0.083 Uiso calc R 1 1 . .
    C C14 0.0943(8) 0.0300(9) 0.05445(14) 0.085(2) Uani d . 1 1 . .
    H H14 0.0411 -0.0479 0.0604 0.095 Uiso calc R 1 1 . .
    C C15 0.0293(8) 0.1376(11) 0.04074(16) 0.090(3) Uani d . 1 1 . .
    H H15 -0.0683 0.1350 0.0373 0.100 Uiso calc R 1 1 . .
    C C16 0.1104(9) 0.2492(10) 0.03213(16) 0.100(3) Uani d . 1 1 . .
    H H16 0.0672 0.3234 0.0226 0.113 Uiso calc R 1 1 . .
    C C17 0.2526(8) 0.2549(9) 0.03710(15) 0.087(2) Uani d . 1 1 . .
    H H17 0.3046 0.3334 0.0311 0.097 Uiso calc R 1 1 . .
    C C18 0.4575(7) 0.4894(7) 0.09788(11) 0.0611(17) Uani d . 1 1 . .
    H H18 0.4812 0.5856 0.0915 0.068 Uiso calc R 1 1 . .
    C C19 0.5320(8) 0.4718(8) 0.12507(14) 0.087(2) Uani d . 1 1 . .
    H H19A 0.5069 0.5500 0.1368 0.100 Uiso calc R 1 1 . .
    H H19B 0.6335 0.4708 0.1223 0.100 Uiso calc R 1 1 . .
    H H19C 0.5027 0.3836 0.1333 0.100 Uiso calc R 1 1 . .
    C C20 0.2977(7) 0.4823(7) 0.09907(12) 0.0562(16) Uani d . 1 1 . .
    C C21 0.2243(8) 0.3923(8) 0.11650(14) 0.079(2) Uani d . 1 1 . .
    H H21 0.2736 0.3317 0.1282 0.088 Uiso calc R 1 1 . .
    C C22 0.0726(9) 0.3937(11) 0.1163(2) 0.102(3) Uani d . 1 1 . .
    H H22 0.0220 0.3337 0.1279 0.115 Uiso calc R 1 1 . .
    C C23 0.0022(10) 0.4820(12) 0.09934(19) 0.102(3) Uani d . 1 1 . .
    H H23 -0.0971 0.4827 0.0996 0.114 Uiso calc R 1 1 . .
    C C24 0.0700(10) 0.5679(12) 0.08225(19) 0.114(3) Uani d . 1 1 . .
    H H24 0.0190 0.6258 0.0703 0.128 Uiso calc R 1 1 . .
    C C25 0.2198(9) 0.5703(9) 0.08234(15) 0.089(2) Uani d . 1 1 . .
    H H25 0.2675 0.6330 0.0708 0.100 Uiso calc R 1 1 . .
    B B26 0.7073(11) 0.7827(9) 0.0634(2) 0.078(3) Uani d . 1 1 . .
    F F27 0.5714(5) 0.7850(5) 0.05584(14) 0.151(3) Uani d . 1 1 . .
    F F28 0.7744(6) 0.9020(6) 0.06260(15) 0.160(3) Uani d . 1 1 . .
    F F29 0.7185(7) 0.7172(11) 0.08622(15) 0.248(5) Uani d . 1 1 . .
    F F30 0.7760(9) 0.6905(9) 0.0478(2) 0.237(5) Uani d . 1 1 . .
loop_
    _atom_site_aniso_label
    _atom_site_aniso_U_11
    _atom_site_aniso_U_22
    _atom_site_aniso_U_33
    _atom_site_aniso_U_12
    _atom_site_aniso_U_13
    _atom_site_aniso_U_23
    C1 0.051(4) 0.063(4) 0.066(4) -0.017(3) 0.004(3) 0.003(3)
    N2 0.053(3) 0.054(3) 0.052(3) 0.002(3) 0.007(2) -0.005(2)
    C3 0.056(4) 0.054(4) 0.051(3) 0.004(3) -0.006(3) 0.007(3)
    C4 0.050(4) 0.051(4) 0.054(3) -0.006(3) -0.002(3) 0.002(3)
    C5 0.072(5) 0.079(5) 0.064(4) 0.000(4) -0.002(4) -0.013(4)
    C6 0.088(6) 0.105(7) 0.062(4) 0.003(5) 0.016(4) -0.013(5)
    C7 0.075(5) 0.109(7) 0.065(4) -0.006(5) 0.021(4) -0.001(5)
    C8 0.072(5) 0.082(5) 0.063(4) -0.013(4) 0.008(4) 0.004(4)
    C9 0.052(4) 0.068(4) 0.050(3) -0.008(3) 0.010(3) 0.001(3)
    C10 0.052(4) 0.061(4) 0.053(3) -0.006(3) -0.008(3) -0.001(3)
    C11 0.063(5) 0.095(6) 0.072(4) 0.009(4) -0.016(4) -0.004(4)
    C12 0.054(4) 0.066(4) 0.054(3) -0.016(4) -0.010(3) -0.004(3)
    C13 0.074(5) 0.082(5) 0.066(4) -0.026(4) -0.004(4) 0.004(4)
    C14 0.068(5) 0.107(7) 0.079(5) -0.043(5) 0.014(4) -0.018(5)
    C15 0.043(4) 0.135(8) 0.090(5) -0.009(5) -0.001(4) 0.002(6)
    C16 0.067(6) 0.115(7) 0.119(7) -0.003(5) -0.018(5) 0.024(6)
    C17 0.053(5) 0.100(6) 0.107(5) -0.014(4) -0.012(4) 0.023(5)
    C18 0.065(4) 0.060(4) 0.058(3) 0.001(3) 0.007(3) -0.007(3)
    C19 0.078(5) 0.111(7) 0.072(4) 0.003(5) -0.006(4) -0.023(5)
    C20 0.058(4) 0.050(4) 0.060(4) -0.001(3) 0.007(3) -0.004(3)
    C21 0.075(5) 0.074(5) 0.087(5) 0.005(4) 0.008(4) 0.022(4)
    C22 0.066(6) 0.106(7) 0.135(8) -0.011(5) 0.030(5) 0.008(6)
    C23 0.062(5) 0.133(9) 0.110(7) 0.021(6) 0.008(5) -0.015(6)
    C24 0.076(7) 0.164(11) 0.103(7) 0.029(6) -0.003(5) 0.003(7)
    C25 0.088(6) 0.100(7) 0.080(5) 0.008(5) 0.015(5) 0.014(5)
    B26 0.078(7) 0.047(5) 0.108(7) -0.003(5) -0.021(6) -0.003(5)
    F27 0.085(4) 0.079(3) 0.287(7) -0.014(3) -0.087(4) 0.040(4)
    F28 0.098(4) 0.106(4) 0.277(7) -0.051(3) -0.015(4) -0.001(5)
    F29 0.135(6) 0.415(15) 0.194(6) -0.101(7) -0.062(5) 0.166(9)
    F30 0.176(8) 0.193(8) 0.343(11) 0.014(6) 0.014(7) -0.147(8)
_geom_special_details
;
All e.s.d.'s (except the e.s.d. in the dihedral angle between two l.s. planes)
are estimated using the full covariance matrix. The cell e.s.d.'s are taken
into account individually in the estimation of e.s.d.'s in distances, angles
and torsion angles; correlations between e.s.d.'s in cell parameters are only
used when they are defined by crystal symmetry. An approximate (isotropic)
treatment of cell e.s.d.'s is used for estimating e.s.d.'s involving l.s.
planes.
;
loop_
    _geom_bond_atom_site_label_1
    _geom_bond_atom_site_label_2
    _geom_bond_site_symmetry_2
    _geom_bond_distance
    _geom_bond_publ_flag
    C1 N2 . 1.277(7) ?
    C1 C9 . 1.446(8) ?
    C1 H1 . 0.9300 ?
    N2 C18 . 1.485(7) ?
    N2 C3 . 1.505(7) ?
    C3 C11 . 1.521(8) ?
    C3 C4 . 1.536(8) ?
    C3 H3 . 0.9800 ?
    C4 C10 . 1.500(8) ?
    C4 C12 . 1.537(8) ?
    C4 H4 . 0.9800 ?
    C5 C10 . 1.383(9) ?
    C5 C6 . 1.383(9) ?
    C5 H5 . 0.9300 ?
    C6 C7 . 1.389(10) ?
    C6 H6 . 0.9300 ?
    C7 C8 . 1.356(9) ?
    C7 H7 . 0.9300 ?
    C8 C9 . 1.379(8) ?
    C8 H8 . 0.9300 ?
    C9 C10 . 1.398(8) ?
    C11 H11A . 0.9600 ?
    C11 H11B . 0.9600 ?
    C11 H11C . 0.9600 ?
    C12 C17 . 1.369(10) ?
    C12 C13 . 1.380(9) ?
    C13 C14 . 1.374(10) ?
    C13 H13 . 0.9300 ?
    C14 C15 . 1.356(10) ?
    C14 H14 . 0.9300 ?
    C15 C16 . 1.360(11) ?
    C15 H15 . 0.9300 ?
    C16 C17 . 1.356(10) ?
    C16 H16 . 0.9300 ?
    C17 H17 . 0.9300 ?
    C18 C20 . 1.500(9) ?
    C18 C19 . 1.516(9) ?
    C18 H18 . 0.9800 ?
    C19 H19A . 0.9600 ?
    C19 H19B . 0.9600 ?
    C19 H19C . 0.9600 ?
    C20 C25 . 1.374(9) ?
    C20 C21 . 1.385(9) ?
    C21 C22 . 1.421(11) ?
    C21 H21 . 0.9300 ?
    C22 C23 . 1.347(11) ?
    C22 H22 . 0.9300 ?
    C23 C24 . 1.325(12) ?
    C23 H23 . 0.9300 ?
    C24 C25 . 1.403(11) ?
    C24 H24 . 0.9300 ?
    C25 H25 . 0.9300 ?
    B26 F29 . 1.281(10) ?
    B26 F28 . 1.283(9) ?
    B26 F30 . 1.323(11) ?
    B26 F27 . 1.327(10) ?
loop_
    _geom_angle_atom_site_label_1
    _geom_angle_atom_site_label_2
    _geom_angle_atom_site_label_3
    _geom_angle_site_symmetry_1
    _geom_angle_site_symmetry_3
    _geom_angle
    _geom_angle_publ_flag
    N2 C1 C9 . . 124.4(6) ?
    N2 C1 H1 . . 117.8 ?
    C9 C1 H1 . . 117.8 ?
    C1 N2 C18 . . 121.3(5) ?
    C1 N2 C3 . . 118.1(5) ?
    C18 N2 C3 . . 120.6(5) ?
    N2 C3 C11 . . 109.9(5) ?
    N2 C3 C4 . . 110.0(4) ?
    C11 C3 C4 . . 112.0(5) ?
    N2 C3 H3 . . 108.3 ?
    C11 C3 H3 . . 108.3 ?
    C4 C3 H3 . . 108.3 ?
    C10 C4 C3 . . 109.9(5) ?
    C10 C4 C12 . . 112.9(5) ?
    C3 C4 C12 . . 113.1(5) ?
    C10 C4 H4 . . 106.9 ?
    C3 C4 H4 . . 106.9 ?
    C12 C4 H4 . . 106.9 ?
    C10 C5 C6 . . 119.9(7) ?
    C10 C5 H5 . . 120.0 ?
    C6 C5 H5 . . 120.0 ?
    C5 C6 C7 . . 120.7(7) ?
    C5 C6 H6 . . 119.7 ?
    C7 C6 H6 . . 119.7 ?
    C8 C7 C6 . . 119.7(7) ?
    C8 C7 H7 . . 120.2 ?
    C6 C7 H7 . . 120.2 ?
    C7 C8 C9 . . 120.2(7) ?
    C7 C8 H8 . . 119.9 ?
    C9 C8 H8 . . 119.9 ?
    C8 C9 C10 . . 120.9(6) ?
    C8 C9 C1 . . 121.6(6) ?
    C10 C9 C1 . . 117.4(5) ?
    C5 C10 C9 . . 118.5(6) ?
    C5 C10 C4 . . 123.0(6) ?
    C9 C10 C4 . . 118.5(5) ?
    C3 C11 H11A . . 109.5 ?
    C3 C11 H11B . . 109.5 ?
    H11A C11 H11B . . 109.5 ?
    C3 C11 H11C . . 109.5 ?
    H11A C11 H11C . . 109.5 ?
    H11B C11 H11C . . 109.5 ?
    C17 C12 C13 . . 116.6(6) ?
    C17 C12 C4 . . 124.1(6) ?
    C13 C12 C4 . . 119.3(6) ?
    C14 C13 C12 . . 121.5(8) ?
    C14 C13 H13 . . 119.2 ?
    C12 C13 H13 . . 119.2 ?
    C15 C14 C13 . . 120.4(8) ?
    C15 C14 H14 . . 119.8 ?
    C13 C14 H14 . . 119.8 ?
    C14 C15 C16 . . 118.3(7) ?
    C14 C15 H15 . . 120.8 ?
    C16 C15 H15 . . 120.8 ?
    C17 C16 C15 . . 121.5(8) ?
    C17 C16 H16 . . 119.2 ?
    C15 C16 H16 . . 119.2 ?
    C16 C17 C12 . . 121.5(8) ?
    C16 C17 H17 . . 119.2 ?
    C12 C17 H17 . . 119.2 ?
    N2 C18 C20 . . 110.6(5) ?
    N2 C18 C19 . . 112.2(5) ?
    C20 C18 C19 . . 114.8(5) ?
    N2 C18 H18 . . 106.2 ?
    C20 C18 H18 . . 106.2 ?
    C19 C18 H18 . . 106.2 ?
    C18 C19 H19A . . 109.5 ?
    C18 C19 H19B . . 109.5 ?
    H19A C19 H19B . . 109.5 ?
    C18 C19 H19C . . 109.5 ?
    H19A C19 H19C . . 109.5 ?
    H19B C19 H19C . . 109.5 ?
    C25 C20 C21 . . 118.2(7) ?
    C25 C20 C18 . . 118.7(6) ?
    C21 C20 C18 . . 123.1(6) ?
    C20 C21 C22 . . 119.1(7) ?
    C20 C21 H21 . . 120.4 ?
    C22 C21 H21 . . 120.4 ?
    C23 C22 C21 . . 120.0(8) ?
    C23 C22 H22 . . 120.0 ?
    C21 C22 H22 . . 120.0 ?
    C24 C23 C22 . . 122.0(9) ?
    C24 C23 H23 . . 119.0 ?
    C22 C23 H23 . . 119.0 ?
    C23 C24 C25 . . 119.2(9) ?
    C23 C24 H24 . . 120.4 ?
    C25 C24 H24 . . 120.4 ?
    C20 C25 C24 . . 121.5(8) ?
    C20 C25 H25 . . 119.2 ?
    C24 C25 H25 . . 119.2 ?
    F29 B26 F28 . . 113.9(9) ?
    F29 B26 F30 . . 98.9(9) ?
    F28 B26 F30 . . 108.2(9) ?
    F29 B26 F27 . . 109.4(9) ?
    F28 B26 F27 . . 116.6(8) ?
    F30 B26 F27 . . 108.3(8) ?
loop_
    _geom_torsion_atom_site_label_1
    _geom_torsion_atom_site_label_2
    _geom_torsion_atom_site_label_3
    _geom_torsion_atom_site_label_4
    _geom_torsion_site_symmetry_1
    _geom_torsion_site_symmetry_2
    _geom_torsion_site_symmetry_3
    _geom_torsion_site_symmetry_4
    _geom_torsion
    _geom_torsion_publ_flag
    C9 C1 N2 C18 . . . . -178.0(5) ?
    C9 C1 N2 C3 . . . . 2.2(9) ?
    C1 N2 C3 C11 . . . . 85.5(6) ?
    C18 N2 C3 C11 . . . . -94.3(6) ?
    C1 N2 C3 C4 . . . . -38.2(7) ?
    C18 N2 C3 C4 . . . . 141.9(5) ?
    N2 C3 C4 C10 . . . . 51.8(6) ?
    C11 C3 C4 C10 . . . . -70.7(6) ?
    N2 C3 C4 C12 . . . . -75.3(6) ?
    C11 C3 C4 C12 . . . . 162.2(6) ?
    C10 C5 C6 C7 . . . . -2.2(11) ?
    C5 C6 C7 C8 . . . . 0.9(12) ?
    C6 C7 C8 C9 . . . . 2.3(11) ?
    C7 C8 C9 C10 . . . . -4.3(10) ?
    C7 C8 C9 C1 . . . . 179.6(6) ?
    N2 C1 C9 C8 . . . . -164.3(6) ?
    N2 C1 C9 C10 . . . . 19.5(9) ?
    C6 C5 C10 C9 . . . . 0.3(10) ?
    C6 C5 C10 C4 . . . . -179.4(6) ?
    C8 C9 C10 C5 . . . . 2.9(9) ?
    C1 C9 C10 C5 . . . . 179.2(6) ?
    C8 C9 C10 C4 . . . . -177.4(6) ?
    C1 C9 C10 C4 . . . . -1.1(9) ?
    C3 C4 C10 C5 . . . . 146.2(6) ?
    C12 C4 C10 C5 . . . . -86.6(7) ?
    C3 C4 C10 C9 . . . . -33.5(8) ?
    C12 C4 C10 C9 . . . . 93.7(7) ?
    C10 C4 C12 C17 . . . . -41.8(9) ?
    C3 C4 C12 C17 . . . . 83.7(7) ?
    C10 C4 C12 C13 . . . . 139.5(6) ?
    C3 C4 C12 C13 . . . . -95.0(7) ?
    C17 C12 C13 C14 . . . . 1.9(10) ?
    C4 C12 C13 C14 . . . . -179.3(6) ?
    C12 C13 C14 C15 . . . . -1.5(11) ?
    C13 C14 C15 C16 . . . . 0.7(12) ?
    C14 C15 C16 C17 . . . . -0.4(13) ?
    C15 C16 C17 C12 . . . . 0.8(14) ?
    C13 C12 C17 C16 . . . . -1.5(11) ?
    C4 C12 C17 C16 . . . . 179.7(7) ?
    C1 N2 C18 C20 . . . . 103.3(7) ?
    C3 N2 C18 C20 . . . . -76.9(7) ?
    C1 N2 C18 C19 . . . . -127.1(6) ?
    C3 N2 C18 C19 . . . . 52.7(8) ?
    N2 C18 C20 C25 . . . . -88.9(7) ?
    C19 C18 C20 C25 . . . . 142.9(7) ?
    N2 C18 C20 C21 . . . . 91.9(7) ?
    C19 C18 C20 C21 . . . . -36.3(9) ?
    C25 C20 C21 C22 . . . . 0.4(11) ?
    C18 C20 C21 C22 . . . . 179.6(7) ?
    C20 C21 C22 C23 . . . . -0.1(13) ?
    C21 C22 C23 C24 . . . . 0.9(15) ?
    C22 C23 C24 C25 . . . . -2.0(16) ?
    C21 C20 C25 C24 . . . . -1.5(12) ?
    C18 C20 C25 C24 . . . . 179.3(7) ?
    C23 C24 C25 C20 . . . . 2.3(15) ?
loop_
    _geom_hbond_atom_site_label_D
    _geom_hbond_atom_site_label_H
    _geom_hbond_atom_site_label_A
    _geom_hbond_site_symmetry_A
    _geom_hbond_distance_DH
    _geom_hbond_distance_HA
    _geom_hbond_distance_DA
    _geom_hbond_angle_DHA
    C1 H1 F27 . 0.93 2.39 3.292(9) 163.8
    C1 H1 F30 . 0.93 2.55 3.170(12) 124.8
    C18 H18 F29 . 0.98 2.55 3.292(10) 132.2
    C24 H24 F30 1_455 0.93 2.60 3.430(15) 148.3
    C4 H4 F27 1_545 0.98 2.54 3.498(8) 165.2
    C11 H11A F28 1_545 0.96 2.50 3.268(11) 136.8
    C14 H14 F28 1_445 0.93 2.54 3.249(10) 133.4
    C7 H7 F27 5 0.93 2.65 3.399(10) 137.8
data_global
_journal_date_recd_electronic     2014-01-27
_journal_date_accepted     2014-01-30
_journal_name_full     'Acta Crystallographica, Section E'
_journal_year     2014
_journal_volume     70
_journal_issue      3
_journal_page_first     o255
_journal_page_last     o255
_journal_paper_category     QO
_journal_paper_doi     10.1107/S160053681400230X
_journal_coeditor_code     LD2119
_publ_contact_author_name     'Retailleau, Pascal'
_publ_contact_author_address
;
Centre de Recherche de Gif sur Yvette
Institue de Chimie des Substances Naturelles
UPR2301-CNRS
1 avenue de la Terrasse
91198 Gif sur Yvette
France
;
_publ_contact_author_email     pascal.retailleau@cnrs.fr
_publ_contact_author_fax
                 33000000000000E294
_publ_contact_author_phone
                   33000000000000E294
_publ_section_title
;\
(3<i>R</i>,4<i>S</i>)-3-Methyl-4-phenyl-2-[(<i>R</i>)-1-phenylethyl]-3,4-\
dihydroisoquinolin-2-ium tetrafluoridoborate
;
_publ_section_title_footnote     .
loop_
    _publ_author_name
    _publ_author_footnote
    _publ_author_address
    'Ben Ali, Karim' .
;
Acad\'emie Militaire
Fondouk Jedid
8012 Nabeul
Tunisia
;
    'Retailleau, Pascal' .
;
Centre de Recherche de Gif sur Yvette
ICSN-CNRS
1 avenue de la Terrasse
91198 Gif sur Yvette
France
;
_publ_section_synopsis     .
