# Supplementary material for: (3R,4S)-3-Methyl-4-phenyl-2-[(R)-1-phenyl­eth­yl]-3,4-di­hydro­isoquinolin-2-ium tetra­fluorido­borate
Source: Acta Crystallogr Sect E Struct Rep Online. 2014 Feb 8;70(Pt 3):o255. doi: 10.1107/S160053681400230X (PMC3998414; doi:10.1107/S160053681400230X)
Supplement: Supplementary file 2 [file e-70-0o255-Isup2.hkl]

# 
# h,k,l, Fc-squared, Fo-squared, sigma(Fo-squared) and status flag 
# 
data_I
_shelx_title ' CrystalBuilderInfo $tetragonal $P 41 21 2 $? $colourless $' 
_shelx_refln_list_code          4 
_shelx_F_calc_maximum      243.77 
_exptl_crystal_F_000      1728.00 
_reflns_d_resolution_high   .8378 
 
loop_ 
 _symmetry_equiv_pos_as_xyz 
 'x, y, z' 
 '-x, -y, z+1/2' 
 '-y+1/2, x+1/2, z+1/4' 
 'y+1/2, -x+1/2, z+3/4' 
 'y, x, -z' 
 '-y, -x, -z+1/2' 
 '-x+1/2, y+1/2, -z+1/4' 
 'x+1/2, -y+1/2, -z+3/4' 
 
_cell_length_a     9.3670 
_cell_length_b     9.3670 
_cell_length_c    49.1370 
_cell_angle_alpha  90.000 
_cell_angle_beta   90.000 
_cell_angle_gamma  90.000 
 
_shelx_F_squared_multiplier     1.000 
 
loop_ 
 _refln_index_h 
 _refln_index_k 
 _refln_index_l 
 _refln_F_squared_calc 
 _refln_F_squared_meas 
 _refln_F_squared_sigma 
 _refln_observed_status 
   1   1   0     2730.58     2391.72     25.18 o 
   0   2   0     3081.68     4085.22     40.46 o 
   1   2   0    10170.00    10559.03     66.97 o 
   2   2   0    12952.81    12766.06     98.28 o 
   1   3   0     8071.43     8576.10     56.89 o 
   2   3   0     2635.33     2981.53     31.91 o 
   3   3   0     1383.70     1433.85     23.35 o 
   0   4   0    13699.65    12500.50    255.06 o 
   1   4   0     1386.23     1467.40     25.84 o 
   2   4   0      406.52      468.39     12.42 o 
   3   4   0      106.44      125.38     10.58 o 
   4   4   0       17.74      -23.34     29.01 o 
   1   5   0      195.02      185.84     10.95 o 
   2   5   0      134.49      110.24     14.52 o 
   3   5   0        6.05       33.75     11.64 o 
   4   5   0      595.15      711.01     39.11 o 
   5   5   0      902.47      861.24     59.96 o 
   0   6   0      778.64      848.70     28.05 o 
   1   6   0       24.04       28.34     14.65 o 
   2   6   0       94.43       88.43     17.25 o 
   3   6   0      453.49      413.47     22.92 o 
   4   6   0      248.98      173.42     27.80 o 
   5   6   0       34.37       42.61     22.84 o 
   6   6   0      387.79      307.96     36.28 o 
   1   7   0      115.57      140.91     14.42 o 
   2   7   0       58.17       62.02     30.77 o 
   3   7   0      240.30      246.64     19.05 o 
   4   7   0       16.51       -1.84     26.18 o 
   5   7   0         .23        9.52     39.97 o 
   6   7   0      349.71      279.48     27.37 o 
   7   7   0      137.05      134.44     29.45 o 
   0   8   0       51.23       52.94     28.06 o 
   1   8   0        9.62       28.31     18.71 o 
   2   8   0       14.44       23.04     28.36 o 
   3   8   0         .48       28.52     17.31 o 
   4   8   0       18.18        3.90     27.08 o 
   5   8   0       55.83       28.35     23.44 o 
   6   8   0       18.61       23.63     19.90 o 
   7   8   0        7.10        3.78     15.59 o 
   1   9   0        8.47       10.27     19.73 o 
   2   9   0         .67       21.40     24.47 o 
   3   9   0       62.82       45.95     17.85 o 
   4   9   0       10.22       26.73     20.38 o 
   5   9   0       94.37      116.56     28.28 o 
   6   9   0       21.15       28.54     13.11 o 
   0  10   0       82.91      124.63     25.33 o 
   1  10   0       18.82        3.38     19.51 o 
   2  10   0        6.13        5.70     22.21 o 
   3  10   0         .90        6.97     17.43 o 
   4  10   0        6.82       15.87     14.74 o 
   5  10   0        6.98       20.49     23.64 o 
   1  11   0         .02       31.26     12.31 o 
   2  11   0       18.65        5.15     20.29 o 
   0   1   1      872.91      692.61     10.44 o 
   1   1   1     5551.49     5312.20     46.36 o 
   0   2   1     8027.37     7218.83    119.52 o 
   1   2   1    12539.63    14668.48     77.52 o 
   2   2   1      997.61     1107.05     22.02 o 
   0   3   1      775.77      697.75     14.31 o 
   1   3   1     2210.52     2112.03     21.75 o 
   2   3   1      243.83      253.69      7.05 o 
   3   3   1     1592.64     1609.80     40.16 o 
   0   4   1      315.16      296.57     13.62 o 
   1   4   1      275.09      370.31     10.53 o 
   2   4   1       66.28       61.89     10.43 o 
   3   4   1      447.69      586.03     14.48 o 
   4   4   1      804.88     1125.69     44.03 o 
   0   5   1      120.64      121.43     12.47 o 
   1   5   1      880.17     1130.59     19.67 o 
   2   5   1     2092.37     2235.07     35.94 o 
   3   5   1      748.77      788.62     19.12 o 
   4   5   1       53.20       36.35     17.11 o 
   5   5   1       17.97       28.74     27.70 o 
   0   6   1       93.24      138.13     15.94 o 
   1   6   1      182.76      146.19     12.66 o 
   2   6   1      140.98      124.23     12.21 o 
   3   6   1      126.26      151.18     13.27 o 
   4   6   1      268.72      273.67     20.21 o 
   5   6   1      479.67      521.48     28.45 o 
   6   6   1       74.54       11.61     42.65 o 
   0   7   1       13.89       38.02     21.94 o 
   1   7   1       21.09       -8.67     17.02 o 
   2   7   1      108.73       80.84     16.13 o 
   3   7   1       95.65      127.47     20.42 o 
   4   7   1      151.71      187.91     23.28 o 
   5   7   1       42.17       73.20     33.69 o 
   6   7   1       74.88       58.23     26.43 o 
   7   7   1       45.15       66.36     44.18 o 
   0   8   1       28.52      -24.90     39.16 o 
   1   8   1      162.13      193.28     18.62 o 
   2   8   1       17.69       20.18     21.51 o 
   3   8   1       56.76       32.15     19.59 o 
   4   8   1       33.96       25.00     24.15 o 
   5   8   1       92.21      110.76     26.99 o 
   6   8   1       28.67       43.87     17.84 o 
   7   8   1        2.51       12.66     14.72 o 
   0   9   1       43.77       46.13     56.72 o 
   1   9   1       11.52        1.47     18.67 o 
   2   9   1      110.12      106.49     17.27 o 
   3   9   1       56.87       68.49     21.40 o 
   4   9   1        5.96       15.33     20.16 o 
   5   9   1       23.22        -.70     20.29 o 
   6   9   1       10.11       10.58     16.24 o 
   0  10   1       10.82       44.18     25.73 o 
   1  10   1       12.88        1.30     21.29 o 
   2  10   1        4.80       10.93     21.60 o 
   3  10   1       13.37       15.34     16.79 o 
   4  10   1        7.57       11.61     14.48 o 
   0  11   1         .13      -21.82     21.82 o 
   1  11   1        7.87      -15.75     15.75 o 
   0   1   2     8167.76     8226.57    154.93 o 
   1   1   2     3138.82     3695.45     33.58 o 
   0   2   2       57.57       39.28      4.44 o 
   1   2   2     1097.48     1120.63     13.23 o 
   2   2   2       21.52       25.27      7.87 o 
   0   3   2       40.79       48.83      5.59 o 
   1   3   2     5014.79     5051.52     43.20 o 
   2   3   2     1889.75     1910.77     24.84 o 
   3   3   2     1548.57     1659.87     27.00 o 
   0   4   2     5973.19     6254.04     83.95 o 
   1   4   2      364.90      330.23      9.98 o 
   2   4   2      326.72      288.37     10.64 o 
   3   4   2      476.14      523.60     13.78 o 
   4   4   2       20.91       27.64     14.80 o 
   0   5   2       27.87       58.05     21.12 o 
   1   5   2     1818.63     1715.57     28.14 o 
   2   5   2      923.28      958.81     19.42 o 
   3   5   2      197.63      217.76     12.57 o 
   4   5   2      171.63      210.46     16.32 o 
   5   5   2         .96      -28.88     35.20 o 
   0   6   2       22.42       77.66     14.11 o 
   1   6   2       39.68       41.96     14.06 o 
   2   6   2       49.14       30.07     13.99 o 
   3   6   2      106.61      147.03     13.36 o 
   4   6   2       16.38       -2.58     19.13 o 
   5   6   2       65.51       55.49     32.29 o 
   6   6   2         .05      -41.51     41.51 o 
   0   7   2        7.63       15.51     25.82 o 
   1   7   2      187.54      194.18     15.14 o 
   2   7   2      362.21      410.44     18.30 o 
   3   7   2       93.49       78.95     16.12 o 
   4   7   2      178.91      182.57     21.73 o 
   5   7   2      379.98      365.14     27.64 o 
   6   7   2       95.25       64.64     26.35 o 
   7   7   2       36.72      -20.52     56.56 o 
   0   8   2      136.71       57.46     26.43 o 
   1   8   2       43.79       44.23     17.93 o 
   2   8   2       13.57        8.90     18.77 o 
   3   8   2      216.15      277.04     28.30 o 
   4   8   2      141.29      183.84     44.99 o 
   5   8   2      148.08      156.26     22.15 o 
   6   8   2       39.38       50.18     19.28 o 
   7   8   2        4.41      -12.19     19.10 o 
   0   9   2       51.96       10.51     36.23 o 
   1   9   2       88.10       56.34     23.43 o 
   2   9   2       44.44       62.97     23.72 o 
   3   9   2       54.44       59.94     26.50 o 
   4   9   2         .44       12.89     23.97 o 
   5   9   2        7.17        9.75     14.47 o 
   6   9   2       27.89       11.59     15.51 o 
   0  10   2        1.15       24.19     34.49 o 
   1  10   2       11.99        8.37     20.13 o 
   2  10   2        7.89       41.90     21.76 o 
   3  10   2        1.84      -16.30     20.65 o 
   4  10   2       32.18       31.13     13.93 o 
   0  11   2       48.41       29.20     19.57 o 
   1  11   2       32.85       47.83     11.19 o 
   0   1   3     2701.16     2033.68     26.30 o 
   1   1   3      563.00      400.05      6.82 o 
   0   2   3    33638.21    39062.69   1132.42 o 
   1   2   3     2230.86     2032.53     20.30 o 
   2   2   3       41.37       40.72      6.05 o 
   0   3   3     2276.41     2434.50     36.63 o 
   1   3   3      953.87     1069.70     12.41 o 
   2   3   3     1442.05     1454.46     17.66 o 
   3   3   3     1291.62     1580.84     34.23 o 
   0   4   3     9119.42     9654.12    152.71 o 
   1   4   3     1763.18     1710.72     40.48 o 
   2   4   3      470.17      433.03     11.72 o 
   3   4   3       34.05       26.62     11.46 o 
   4   4   3      207.00      217.14     50.88 o 
   0   5   3      905.84      803.71     24.23 o 
   1   5   3      288.11      416.62     21.17 o 
   2   5   3     1057.46     1282.37     38.32 o 
   3   5   3      321.54      435.27     14.95 o 
   4   5   3      112.67      109.19     14.03 o 
   5   5   3       37.42       -6.48     26.39 o 
   0   6   3         .57      -17.04     17.04 o 
   1   6   3      227.30      215.08     13.75 o 
   2   6   3      244.49      248.16     13.93 o 
   3   6   3      568.35      545.21     19.35 o 
   4   6   3        1.60      -25.80     25.80 o 
   5   6   3      254.76      285.30     23.12 o 
   6   6   3       97.73      150.93     30.22 o 
   0   7   3      159.55      126.14     27.87 o 
   1   7   3      840.70      973.18     30.96 o 
   2   7   3      184.84      197.21     15.22 o 
   3   7   3      203.49      177.53     15.81 o 
   4   7   3       69.41       76.37     21.59 o 
   5   7   3      291.73      308.97     26.85 o 
   6   7   3      130.26      101.90     21.67 o 
   7   7   3       30.94      105.38     36.01 o 
   0   8   3       86.94       58.58     25.98 o 
   1   8   3       36.06       34.79     18.95 o 
   2   8   3       40.74       49.96     19.29 o 
   3   8   3      107.10      123.00     18.28 o 
   4   8   3       22.28        1.65     25.37 o 
   5   8   3        9.23       30.20     19.34 o 
   6   8   3       86.60       59.09     25.43 o 
   7   8   3       17.31       18.11     17.44 o 
   0   9   3      353.38      338.55     36.53 o 
   1   9   3      185.63      160.43     17.55 o 
   2   9   3        1.00      -13.55     19.36 o 
   3   9   3       36.55       20.96     20.44 o 
   4   9   3       39.66       57.43     20.19 o 
   5   9   3       59.96       -8.62     23.76 o 
   6   9   3        5.04       18.38     12.55 o 
   0  10   3       40.59       20.79     28.83 o 
   1  10   3        3.77       -7.51     19.87 o 
   2  10   3       15.19       42.99     17.19 o 
   3  10   3        8.90        7.86     25.92 o 
   4  10   3        1.63      -17.47     17.47 o 
   0  11   3         .51       -3.25     22.21 o 
   1  11   3        3.92        4.83     12.61 o 
   0   0   4      825.08      830.15     21.10 o 
   0   1   4     6423.94     7250.19    196.04 o 
   1   1   4        2.49        4.73      3.09 o 
   0   2   4    28192.09    29565.20    738.27 o 
   1   2   4    13660.68    14295.80    127.23 o 
   2   2   4      616.00      577.73     16.47 o 
   0   3   4     1041.86     1401.12     31.56 o 
   1   3   4     1621.00     1590.29     17.77 o 
   2   3   4     1768.57     1606.89     18.38 o 
   3   3   4       11.53       -1.39     14.28 o 
   0   4   4     5696.73     5747.49     80.57 o 
   1   4   4      189.62      252.65      9.15 o 
   2   4   4     2159.84     2265.79     29.38 o 
   3   4   4      181.17      160.02      9.90 o 
   4   4   4       15.25       -4.48     36.01 o 
   0   5   4     1667.19     1925.57     35.44 o 
   1   5   4      473.65      514.69     14.48 o 
   2   5   4      416.10      428.09     15.97 o 
   3   5   4       25.26       32.60     10.88 o 
   4   5   4       47.31        6.66     18.70 o 
   5   5   4       31.97       74.02     34.64 o 
   0   6   4      311.35      287.35     34.68 o 
   1   6   4       10.95         .17     14.23 o 
   2   6   4       81.13      125.87     12.12 o 
   3   6   4      785.53      769.15     21.25 o 
   4   6   4      224.13      242.03     19.95 o 
   5   6   4       11.48       -8.38     23.43 o 
   6   6   4       32.88       64.32     45.30 o 
   0   7   4       39.29        9.50     22.13 o 
   1   7   4       84.66       89.80     27.35 o 
   2   7   4       94.21      102.25     19.79 o 
   3   7   4       32.33       23.60     16.38 o 
   4   7   4      374.74      426.41     47.38 o 
   5   7   4      486.10      400.95     28.60 o 
   6   7   4       21.67       -6.39     25.45 o 
   7   7   4        1.93       34.75     34.29 o 
   0   8   4        2.96       21.11     32.93 o 
   1   8   4      102.85       94.85     18.56 o 
   2   8   4       97.95       57.96     17.68 o 
   3   8   4      286.41      261.35     21.13 o 
   4   8   4      133.82      164.45     21.34 o 
   5   8   4        6.40       40.20     21.25 o 
   6   8   4        1.93      -25.32     25.32 o 
   7   8   4       24.32      -14.22     20.51 o 
   0   9   4       20.71       -5.19     32.21 o 
   1   9   4       43.39       42.88     18.86 o 
   2   9   4       18.11        4.30     19.38 o 
   3   9   4         .60      -18.37     22.66 o 
   4   9   4       85.13       64.89     19.12 o 
   5   9   4       51.63       26.09     22.39 o 
   6   9   4        8.31       29.90     12.11 o 
   0  10   4        7.36      -41.89     48.34 o 
   1  10   4       18.67       18.13     18.76 o 
   2  10   4        1.40       18.21     19.99 o 
   3  10   4        3.58       -4.08     15.18 o 
   4  10   4       17.32      -12.03     17.02 o 
   0  11   4        7.85       -2.72     20.34 o 
   1  11   4        2.63        9.92     13.22 o 
   0   1   5     2582.66     2237.37     38.16 o 
   1   1   5       89.14      104.17      4.26 o 
   0   2   5      103.12      114.41      5.47 o 
   1   2   5    16176.91    16840.04    205.66 o 
   2   2   5     4129.61     3887.99    108.66 o 
   0   3   5      641.95      736.86     13.78 o 
   1   3   5     4240.49     4134.63     49.27 o 
   2   3   5      571.72      577.17      9.81 o 
   3   3   5      192.82      226.06     11.13 o 
   0   4   5     2160.10     2301.95     43.26 o 
   1   4   5     1913.12     1695.67     31.33 o 
   2   4   5       32.37        9.22      9.40 o 
   3   4   5      194.12      168.53     10.03 o 
   4   4   5       38.18       57.34     38.55 o 
   0   5   5      679.53      720.06     22.73 o 
   1   5   5     1019.30     1012.81     21.52 o 
   2   5   5      301.36      301.99     13.85 o 
   3   5   5      992.25     1031.92     21.05 o 
   4   5   5       16.03       48.22     22.68 o 
   5   5   5       10.19         .66     26.31 o 
   0   6   5      205.88      178.31     18.26 o 
   1   6   5      708.42      725.63     23.89 o 
   2   6   5      249.89      246.75     15.21 o 
   3   6   5        6.89       24.83     13.26 o 
   4   6   5       22.62       -5.56     22.68 o 
   5   6   5       18.75       16.87     32.59 o 
   6   6   5      346.49      403.37    103.78 o 
   0   7   5       14.08      -13.33     34.28 o 
   1   7   5       43.75       82.97     16.45 o 
   2   7   5       23.19        2.87     20.70 o 
   3   7   5       16.01       51.56     14.17 o 
   4   7   5      125.74      105.13     23.74 o 
   5   7   5      285.25      310.01     31.06 o 
   6   7   5      138.07      163.01     21.62 o 
   7   7   5       17.41       -9.30     33.57 o 
   0   8   5      122.82      141.35     26.06 o 
   1   8   5       33.54       61.96     23.84 o 
   2   8   5       56.64       18.97     21.28 o 
   3   8   5       68.99       47.30     19.33 o 
   4   8   5       97.46      109.52     23.11 o 
   5   8   5       10.01       -4.20     22.09 o 
   6   8   5       23.25       13.18     18.88 o 
   7   8   5       20.50       38.56     16.81 o 
   0   9   5        1.10       24.58     20.58 o 
   1   9   5       48.22        9.56     21.33 o 
   2   9   5       18.15       24.45     17.70 o 
   3   9   5       17.56       44.45     22.01 o 
   4   9   5       73.43       42.75     22.34 o 
   5   9   5       83.35       59.78     19.51 o 
   6   9   5         .02       -5.16     14.48 o 
   0  10   5       30.89       35.98     25.71 o 
   1  10   5       38.40       31.37     20.26 o 
   2  10   5         .68       -8.00     17.63 o 
   3  10   5        6.30       23.53     13.92 o 
   4  10   5        2.42       -1.65     16.42 o 
   0  11   5        2.84       -7.05     17.43 o 
   1  11   5         .14      -10.86     14.39 o 
   0   1   6     9777.34     9027.72    142.05 o 
   1   1   6    29056.16    34393.30    580.85 o 
   0   2   6     7227.61     7248.35    139.20 o 
   1   2   6     2922.65     3246.18     27.48 o 
   2   2   6        8.18        6.22      5.61 o 
   0   3   6     8705.20     9412.25    128.78 o 
   1   3   6      404.84      348.95     12.88 o 
   2   3   6      482.15      439.23      8.80 o 
   3   3   6      417.66      451.71     14.15 o 
   0   4   6       41.73        8.75     14.43 o 
   1   4   6     1207.52     1152.78     17.31 o 
   2   4   6      187.31      230.61      9.97 o 
   3   4   6      878.99      928.30     22.47 o 
   4   4   6       53.52       49.84     18.88 o 
   0   5   6        2.82       -1.96     16.20 o 
   1   5   6      474.01      390.22     13.01 o 
   2   5   6      525.46      473.84     22.81 o 
   3   5   6      249.65      227.61     17.50 o 
   4   5   6      510.96      508.38     34.04 o 
   5   5   6       40.62       84.27     20.61 o 
   0   6   6      425.13      472.77     30.67 o 
   1   6   6       12.65       39.78     11.43 o 
   2   6   6       70.34       75.90     12.00 o 
   3   6   6       41.57       75.61     12.67 o 
   4   6   6      492.32      436.55     23.36 o 
   5   6   6       57.29       34.67     19.00 o 
   6   6   6       21.48       74.52     29.98 o 
   0   7   6      697.16      667.62     43.18 o 
   1   7   6      101.03      116.50     18.30 o 
   2   7   6       37.26       13.00     23.81 o 
   3   7   6        5.29       30.60     17.34 o 
   4   7   6      151.13      139.38     22.93 o 
   5   7   6      653.22      732.14     40.30 o 
   6   7   6       22.30       27.06     24.87 o 
   7   7   6         .23      -19.84     32.79 o 
   0   8   6       34.08      -32.72     32.72 o 
   1   8   6       22.00       70.78     22.65 o 
   2   8   6       18.18        5.55     19.80 o 
   3   8   6       21.12        9.54     18.91 o 
   4   8   6       11.80      -16.47     25.21 o 
   5   8   6        9.31        -.13     25.89 o 
   6   8   6       14.68       16.61     20.33 o 
   7   8   6       13.23       45.23     13.36 o 
   0   9   6       40.13        5.24     37.28 o 
   1   9   6       69.62       33.11     20.49 o 
   2   9   6        4.43        3.65     19.93 o 
   3   9   6        4.48        2.29     19.93 o 
   4   9   6         .40        4.78     18.85 o 
   5   9   6        5.29        1.01     17.79 o 
   6   9   6        4.06       16.00     12.82 o 
   0  10   6       31.81       40.64     35.40 o 
   1  10   6        3.53      -23.65     32.20 o 
   2  10   6        4.53       17.10     17.74 o 
   3  10   6        5.61       -9.15     16.02 o 
   4  10   6         .95       -5.05     15.22 o 
   0  11   6       26.50       -1.93     24.17 o 
   1  11   6       18.01       -4.04     16.22 o 
   0   1   7     7010.27     7016.82     91.36 o 
   1   1   7    11708.44    11623.69     81.74 o 
   0   2   7     1331.40     1234.22     19.75 o 
   1   2   7     3614.28     3636.69     29.92 o 
   2   2   7      254.41      222.24      8.86 o 
   0   3   7     1341.35     1430.77     36.55 o 
   1   3   7      914.16      856.95     14.01 o 
   2   3   7     1738.80     1796.63     20.19 o 
   3   3   7        3.35       -4.27     11.44 o 
   0   4   7      244.20      207.17     12.99 o 
   1   4   7     1555.60     1587.33     25.93 o 
   2   4   7     1939.94     1808.38     42.56 o 
   3   4   7      500.16      521.57     17.33 o 
   4   4   7     1380.57     1222.80     49.71 o 
   0   5   7      204.02      152.43     13.39 o 
   1   5   7      209.43      207.29     10.61 o 
   2   5   7      256.08      195.19     10.57 o 
   3   5   7      579.25      673.77     18.01 o 
   4   5   7      200.37      268.11     24.29 o 
   5   5   7       29.49       85.43     31.50 o 
   0   6   7      246.98      211.44     25.05 o 
   1   6   7     1403.45     1715.49     29.32 o 
   2   6   7      565.40      471.20     16.96 o 
   3   6   7      248.16      358.40     20.00 o 
   4   6   7       68.96       60.41     20.18 o 
   5   6   7      159.54      167.83     18.75 o 
   6   6   7      328.29      318.55     62.34 o 
   0   7   7       47.81       52.23     23.94 o 
   1   7   7       38.38       66.48     13.70 o 
   2   7   7      386.83      352.66     18.31 o 
   3   7   7       21.67       21.26     17.93 o 
   4   7   7      489.43      528.24     29.61 o 
   5   7   7        6.18      -16.50     25.36 o 
   6   7   7      312.91      319.45     25.58 o 
   7   7   7       29.24        3.86     28.82 o 
   0   8   7      586.01      608.17     51.91 o 
   1   8   7       22.32       41.44     20.88 o 
   2   8   7       58.86       15.46     22.68 o 
   3   8   7       54.56       53.15     19.14 o 
   4   8   7       57.18       70.42     32.57 o 
   5   8   7        8.15       49.42     21.71 o 
   6   8   7        7.73       -5.01     20.55 o 
   7   8   7        1.90         .62     15.32 o 
   0   9   7      230.57      248.69     24.87 o 
   1   9   7       23.90       15.13     19.60 o 
   2   9   7       54.36       28.70     21.70 o 
   3   9   7        4.82        7.40     17.17 o 
   4   9   7       50.88       75.27     26.02 o 
   5   9   7       57.60       56.25     17.00 o 
   6   9   7         .30       17.04     13.99 o 
   0  10   7        3.78      -13.61     33.61 o 
   1  10   7       38.21       33.20     19.31 o 
   2  10   7        2.80       -7.70     20.59 o 
   3  10   7         .37         .42     15.95 o 
   4  10   7       12.33       33.30     11.22 o 
   0  11   7       35.31       54.65     14.81 o 
   1  11   7       12.38      -12.47     16.35 o 
   0   0   8    59421.43    63132.54   1145.04 o 
   0   1   8    13029.21    12222.87    254.89 o 
   1   1   8     1111.20      987.47     15.54 o 
   0   2   8      354.95      327.90      8.39 o 
   1   2   8     4545.09     4144.33     38.46 o 
   2   2   8     2999.31     3105.95     58.67 o 
   0   3   8     1550.81     1244.81     21.11 o 
   1   3   8      187.58      180.76      6.00 o 
   2   3   8      559.53      506.32      9.71 o 
   3   3   8         .06        6.52      9.65 o 
   0   4   8     2753.41     2583.52     94.01 o 
   1   4   8     1235.83     1183.35     24.91 o 
   2   4   8      703.56      762.09     15.95 o 
   3   4   8      766.16      626.89     15.34 o 
   4   4   8      952.79     1330.38     41.32 o 
   0   5   8     1899.51     1651.90     66.80 o 
   1   5   8     2111.80     2392.24     47.07 o 
   2   5   8     1469.84     1270.49     22.30 o 
   3   5   8      105.62      101.66     11.72 o 
   4   5   8      300.93      334.81     20.69 o 
   5   5   8      237.81      207.75     25.64 o 
   0   6   8      471.16      498.63     24.14 o 
   1   6   8      118.18      118.35     18.75 o 
   2   6   8      168.04      160.99     13.43 o 
   3   6   8      260.31      299.44     15.62 o 
   4   6   8      752.02      618.75     26.97 o 
   5   6   8      125.24      169.19     37.92 o 
   6   6   8       84.04       48.97     43.61 o 
   0   7   8       18.15        8.91     22.18 o 
   1   7   8       50.76       85.56     20.02 o 
   2   7   8      199.26      282.55     18.49 o 
   3   7   8      221.20      203.09     15.97 o 
   4   7   8      399.55      414.02     27.39 o 
   5   7   8      136.86      124.98     36.62 o 
   6   7   8      277.18      309.49     25.74 o 
   7   7   8       12.22       40.34     54.68 o 
   0   8   8       10.75        7.81     23.97 o 
   1   8   8       71.66       29.56     21.17 o 
   2   8   8      104.25       79.23     19.35 o 
   3   8   8       63.84       41.69     20.46 o 
   4   8   8         .68      -24.45     26.94 o 
   5   8   8       38.37        9.18     25.74 o 
   6   8   8       37.23       48.92     20.45 o 
   7   8   8        2.00       -1.65     22.48 o 
   0   9   8       41.22       19.35     27.38 o 
   1   9   8       92.78       37.16     25.83 o 
   2   9   8       40.02       38.44     20.45 o 
   3   9   8       23.10       28.01     17.70 o 
   4   9   8       10.30       24.60     19.12 o 
   5   9   8        5.73       12.92     18.64 o 
   6   9   8       19.83       12.14     25.92 o 
   0  10   8       30.81      -32.48     55.85 o 
   1  10   8       30.28       25.63     19.21 o 
   2  10   8       12.74        5.05     19.11 o 
   3  10   8        7.59       -8.71     19.55 o 
   4  10   8        2.99      -16.43     16.43 o 
   0  11   8       17.22       20.96     17.42 o 
   1  11   8       19.82       20.52     11.83 o 
   0   1   9       69.74       58.38      6.90 o 
   1   1   9     6500.96     6679.46     57.78 o 
   0   2   9     4492.11     4093.63     69.13 o 
   1   2   9     9051.18     9383.45     90.08 o 
   2   2   9      186.38      192.72      8.41 o 
   0   3   9     2197.28     2150.66     66.55 o 
   1   3   9      891.24      827.08     13.68 o 
   2   3   9      775.00      713.93     11.48 o 
   3   3   9       43.04       84.64      9.66 o 
   0   4   9     9255.01     9969.74    314.63 o 
   1   4   9      162.60      124.50      8.59 o 
   2   4   9     2642.48     3093.31     40.68 o 
   3   4   9      467.20      575.77     15.38 o 
   4   4   9       54.24      120.17     20.24 o 
   0   5   9      998.12     1226.60     30.14 o 
   1   5   9      680.50      744.86     22.96 o 
   2   5   9      107.40      106.28     10.58 o 
   3   5   9     1050.08     1049.12     32.73 o 
   4   5   9      148.36      142.08     16.21 o 
   5   5   9         .96       -6.12     34.52 o 
   0   6   9      302.64      327.04     20.78 o 
   1   6   9       52.24       60.41     14.11 o 
   2   6   9      552.60      531.41     20.70 o 
   3   6   9       11.36        1.90     16.78 o 
   4   6   9      141.00      146.58     53.65 o 
   5   6   9       59.70       74.89     20.54 o 
   6   6   9       52.84        7.72     42.79 o 
   0   7   9        2.35        8.02     25.23 o 
   1   7   9      470.09      420.76     21.07 o 
   2   7   9      119.17      114.41     16.88 o 
   3   7   9      324.63      337.53     18.52 o 
   4   7   9       33.62       76.65     21.35 o 
   5   7   9       90.70       53.59     22.66 o 
   6   7   9       10.17      -27.41     29.35 o 
   7   7   9       11.70        5.95     27.29 o 
   0   8   9      127.56      157.20     26.51 o 
   1   8   9       38.45       44.20     20.37 o 
   2   8   9       55.85       61.44     17.27 o 
   3   8   9       16.77       36.51     20.16 o 
   4   8   9      148.31      149.15     22.62 o 
   5   8   9       22.97       10.58     28.52 o 
   6   8   9       37.38        5.47     21.50 o 
   7   8   9        1.92       -6.51     17.80 o 
   0   9   9         .00      -28.08     30.82 o 
   1   9   9       35.79       29.41     21.99 o 
   2   9   9       13.56       58.82     25.05 o 
   3   9   9       15.50       21.37     19.62 o 
   4   9   9        8.33       17.21     18.16 o 
   5   9   9         .22       16.05     17.82 o 
   6   9   9       27.64       44.88     14.38 o 
   0  10   9         .22       16.63     32.85 o 
   1  10   9       19.28      -22.96     22.96 o 
   2  10   9       17.08       -6.90     17.09 o 
   3  10   9       14.13       18.11     17.16 o 
   4  10   9         .50      -13.09     15.27 o 
   0  11   9       34.37       36.78     17.13 o 
   1  11   9       19.89        8.37     14.40 o 
   0   1  10    17879.36    17372.80    212.88 o 
   1   1  10    48812.77    54883.42    622.96 o 
   0   2  10     2348.64     2033.44     30.56 o 
   1   2  10     9399.48     9652.62    109.33 o 
   2   2  10     4231.72     4474.58     80.46 o 
   0   3  10     1278.58     1201.32     19.88 o 
   1   3  10      365.69      385.37     10.97 o 
   2   3  10      891.62     1066.66     16.18 o 
   3   3  10      439.58      429.59     20.16 o 
   0   4  10     4033.44     4258.60    141.52 o 
   1   4  10     3926.39     4379.86     80.10 o 
   2   4  10      600.69      633.33     21.88 o 
   3   4  10       50.42      102.71      9.72 o 
   4   4  10      911.10     1019.93     37.56 o 
   0   5  10     1447.52     1436.95     49.56 o 
   1   5  10      224.84      241.11     11.90 o 
   2   5  10      810.71      547.11     17.31 o 
   3   5  10       62.55       68.93     11.78 o 
   4   5  10       44.17       -5.21     19.54 o 
   5   5  10       87.94      128.43     23.20 o 
   0   6  10      254.47      188.61     36.42 o 
   1   6  10       18.01       27.51     14.07 o 
   2   6  10       87.96       55.47     17.70 o 
   3   6  10        4.20        8.42     18.46 o 
   4   6  10       21.33       14.15     22.30 o 
   5   6  10      168.18      171.84     22.45 o 
   6   6  10      515.32      499.03     47.27 o 
   0   7  10       64.09       41.54     34.80 o 
   1   7  10       22.97       21.85     18.26 o 
   2   7  10       42.54       43.31     19.78 o 
   3   7  10       30.87        5.31     21.17 o 
   4   7  10       18.43        1.60     28.91 o 
   5   7  10      286.98      292.47     26.07 o 
   6   7  10        6.71        4.64     24.98 o 
   7   7  10       11.47       21.07     37.23 o 
   0   8  10        5.26         .87     34.18 o 
   1   8  10      291.14      372.50     22.13 o 
   2   8  10       24.34       14.50     19.36 o 
   3   8  10       63.12       86.09     23.81 o 
   4   8  10       35.83       36.77     22.91 o 
   5   8  10       19.80       14.65     22.38 o 
   6   8  10       41.70       32.24     19.11 o 
   7   8  10       36.60       38.36     16.62 o 
   0   9  10      197.73      180.75     25.26 o 
   1   9  10        1.95       31.85     16.44 o 
   2   9  10        5.17        4.49     19.22 o 
   3   9  10       22.41       26.70     19.13 o 
   4   9  10        1.23       26.14     18.88 o 
   5   9  10        5.89       13.29     19.93 o 
   6   9  10       27.32       33.50     12.68 o 
   0  10  10         .38        4.58     25.14 o 
   1  10  10       44.89       14.54     27.59 o 
   2  10  10         .85      -14.16     19.91 o 
   3  10  10         .98       -7.09     15.95 o 
   4  10  10         .04       37.06     11.56 o 
   0  11  10        8.27       12.27     20.62 o 
   0   1  11       39.87       14.77    324.25 o 
   1   1  11    22778.49    22366.46    260.36 o 
   0   2  11     3289.45     3338.35     60.60 o 
   1   2  11     1242.88     1245.20     15.75 o 
   2   2  11     5561.41     5347.64    125.50 o 
   0   3  11     2773.51     2510.39     36.51 o 
   1   3  11     2843.85     2606.32     35.72 o 
   2   3  11     3408.04     3693.15     47.75 o 
   3   3  11       98.10      153.74     10.89 o 
   0   4  11     2300.75     2481.38     54.14 o 
   1   4  11       16.01       12.29      9.24 o 
   2   4  11     2949.68     2927.02     38.76 o 
   3   4  11        1.27       -1.66     13.20 o 
   4   4  11      394.79      302.68     26.56 o 
   0   5  11       34.04       51.80     11.79 o 
   1   5  11     1226.74     1408.86     28.29 o 
   2   5  11     1343.51     1415.77     29.50 o 
   3   5  11      197.00      185.34     12.57 o 
   4   5  11      190.47      171.47     19.22 o 
   5   5  11      521.70      448.38     34.23 o 
   0   6  11        3.30        -.11     23.96 o 
   1   6  11      265.00      323.93     23.16 o 
   2   6  11      211.62      236.85     15.11 o 
   3   6  11      242.34      237.47     15.82 o 
   4   6  11       81.15      103.71     17.99 o 
   5   6  11      333.10      354.10     26.89 o 
   6   6  11      261.17      320.49     77.46 o 
   0   7  11      196.85      196.33     23.50 o 
   1   7  11      411.24      555.84     27.57 o 
   2   7  11      266.21      279.50     19.88 o 
   3   7  11      314.32      331.51     19.11 o 
   4   7  11      127.54      148.86     23.11 o 
   5   7  11       37.35       46.25     24.28 o 
   6   7  11        6.65       34.48     20.12 o 
   7   7  11        2.33       37.79     22.31 o 
   0   8  11       28.86        4.96     27.71 o 
   1   8  11      182.99      197.64     18.65 o 
   2   8  11        6.24        3.56     20.42 o 
   3   8  11       16.62        2.97     23.34 o 
   4   8  11       42.69       63.53     21.13 o 
   5   8  11       99.64      114.40     20.02 o 
   6   8  11       32.78       -2.62     23.47 o 
   7   8  11       27.87       24.33     15.16 o 
   0   9  11      177.36      176.19     32.07 o 
   1   9  11       21.81        8.34     22.86 o 
   2   9  11       61.96       79.06     18.60 o 
   3   9  11        1.39       13.86     17.77 o 
   4   9  11        4.75       12.93     26.93 o 
   5   9  11        1.83       -4.32     17.68 o 
   6   9  11       14.37       -1.40     16.42 o 
   0  10  11        1.82      -35.21     35.21 o 
   1  10  11         .58        7.33     18.36 o 
   2  10  11        1.32      -15.40     19.96 o 
   3  10  11       14.28        9.91     15.09 o 
   4  10  11       12.27        6.93     15.67 o 
   0   0  12     1103.59      941.53     30.33 o 
   0   1  12    15161.20    14475.78    606.21 o 
   1   1  12     5190.90     4794.74     50.71 o 
   0   2  12      355.48      446.33     13.94 o 
   1   2  12     1768.99     1690.12     19.89 o 
   2   2  12      198.87      184.71     14.54 o 
   0   3  12     7720.61     7664.26    127.07 o 
   1   3  12      914.70      821.82     16.76 o 
   2   3  12      800.41      796.70     12.85 o 
   3   3  12      285.03      281.51     20.22 o 
   0   4  12      605.91      502.99     18.38 o 
   1   4  12      452.44      431.97     12.25 o 
   2   4  12      766.81      839.90     19.80 o 
   3   4  12      461.22      442.21     14.11 o 
   4   4  12      163.53      191.71     22.31 o 
   0   5  12      621.82      517.95     21.62 o 
   1   5  12       54.67       94.64     14.52 o 
   2   5  12      458.17      449.83     15.91 o 
   3   5  12       98.53      128.09     14.12 o 
   4   5  12       79.50       71.85     17.50 o 
   5   5  12      452.13      411.49     35.22 o 
   0   6  12      365.45      417.09     23.42 o 
   1   6  12       95.47       78.77     14.01 o 
   2   6  12      571.21      563.26     18.41 o 
   3   6  12      195.94      232.39     16.93 o 
   4   6  12       99.91      114.76     19.71 o 
   5   6  12      179.30      171.60     23.85 o 
   6   6  12      202.37      211.62     38.73 o 
   0   7  12      346.43      346.81     44.53 o 
   1   7  12       30.33       34.06     27.67 o 
   2   7  12      441.35      464.81     31.63 o 
   3   7  12      296.24      312.27     20.16 o 
   4   7  12       14.97       -5.30     28.79 o 
   5   7  12       70.10       83.97     21.09 o 
   6   7  12       54.64       79.36     24.40 o 
   7   7  12        2.18        9.79     26.30 o 
   0   8  12        8.54       19.74     27.75 o 
   1   8  12        4.14        1.52     20.59 o 
   2   8  12      245.59      198.75     19.40 o 
   3   8  12       60.52       66.75     18.93 o 
   4   8  12       67.24       29.88     29.98 o 
   5   8  12        6.11       19.64     22.21 o 
   6   8  12       47.99       43.25     17.82 o 
   7   8  12       19.01       42.17     14.03 o 
   0   9  12       20.15       40.86     34.20 o 
   1   9  12       24.82       32.35     19.82 o 
   2   9  12       39.57       27.28     20.23 o 
   3   9  12        7.51       21.88     16.39 o 
   4   9  12       25.69       32.17     17.16 o 
   5   9  12        1.41      -16.54     19.77 o 
   6   9  12        4.27       18.96     12.84 o 
   0  10  12       70.32       78.80     37.79 o 
   1  10  12        2.71         .31     19.40 o 
   2  10  12        7.24       24.33     28.78 o 
   3  10  12        3.23       19.79     14.44 o 
   4  10  12        8.85       14.26     13.60 o 
   0   1  13    14197.63    12714.90   1271.42 o 
   1   1  13      516.07      455.85     12.22 o 
   0   2  13      121.87       95.82      7.66 o 
   1   2  13     1625.04     1606.45     17.97 o 
   2   2  13      635.55      648.98     15.06 o 
   0   3  13      483.38      492.48     13.51 o 
   1   3  13       13.28       12.98      6.14 o 
   2   3  13      218.66      225.66      8.23 o 
   3   3  13     1468.05     1556.43     27.30 o 
   0   4  13       24.71       25.00     13.90 o 
   1   4  13     1191.60     1348.16     24.25 o 
   2   4  13      283.58      295.53     12.04 o 
   3   4  13      406.94      395.34     14.31 o 
   4   4  13       36.71       75.69     16.49 o 
   0   5  13       44.64       35.55     13.86 o 
   1   5  13      448.73      308.24     14.85 o 
   2   5  13      392.83      370.05     15.08 o 
   3   5  13      275.28      272.42     18.46 o 
   4   5  13       55.36       97.22     28.22 o 
   5   5  13        7.54       17.10     37.52 o 
   0   6  13     1365.49     1419.41     63.35 o 
   1   6  13      609.20      602.00     19.28 o 
   2   6  13      596.92      550.96     20.83 o 
   3   6  13       61.76       70.42     13.89 o 
   4   6  13      575.37      575.61     26.74 o 
   5   6  13       64.76      -11.38     30.14 o 
   6   6  13      226.29      286.42     32.49 o 
   0   7  13        1.47       17.48     22.20 o 
   1   7  13      345.50      358.83     18.52 o 
   2   7  13       10.20       11.93     16.26 o 
   3   7  13       45.66       19.13     20.21 o 
   4   7  13      250.04      258.63     25.21 o 
   5   7  13       52.49       72.49     32.43 o 
   6   7  13       45.24       40.38     22.16 o 
   7   7  13       43.49       45.75     21.35 o 
   0   8  13      259.18      341.56     34.36 o 
   1   8  13       51.65       51.24     19.31 o 
   2   8  13        1.17      -20.95     20.95 o 
   3   8  13       14.53      -14.81     22.65 o 
   4   8  13       37.32       19.26     30.79 o 
   5   8  13       44.54       67.43     28.48 o 
   6   8  13        9.14        7.35     17.29 o 
   7   8  13        1.24       30.04     10.31 o 
   0   9  13       27.65       20.55     35.03 o 
   1   9  13        4.03       27.40     18.13 o 
   2   9  13       71.28       43.06     19.30 o 
   3   9  13       11.16       -9.59     17.11 o 
   4   9  13       11.08      -13.17     23.53 o 
   5   9  13       11.75        5.61     17.82 o 
   6   9  13        2.66      -15.43     15.43 o 
   0  10  13         .11       -7.89     31.24 o 
   1  10  13        5.01       11.39     19.17 o 
   2  10  13        1.06       -7.01     19.48 o 
   3  10  13        2.01       30.63     15.37 o 
   4  10  13        7.24        4.96     14.86 o 
   0   1  14       87.79     -101.08   1863.15 o 
   1   1  14     5960.73     5427.48     57.84 o 
   0   2  14      169.62      172.98      8.03 o 
   1   2  14     1251.01      953.30     11.96 o 
   2   2  14      870.77      778.98     16.62 o 
   0   3  14       48.42       59.65      7.88 o 
   1   3  14      861.52      912.93     16.02 o 
   2   3  14      117.49      111.21      6.84 o 
   3   3  14     1488.36     1635.06     28.11 o 
   0   4  14     1984.86     1839.08     44.22 o 
   1   4  14      379.58      439.08     15.96 o 
   2   4  14       85.63       93.72     12.02 o 
   3   4  14     1086.16     1098.37     21.10 o 
   4   4  14      151.46      185.77     90.49 o 
   0   5  14       68.42       22.60     19.62 o 
   1   5  14      650.77      639.97     18.38 o 
   2   5  14      586.73      529.21     16.89 o 
   3   5  14       70.65       81.58     16.76 o 
   4   5  14      395.00      491.35     23.21 o 
   5   5  14       11.02        8.97     29.14 o 
   0   6  14      903.39      745.10     45.96 o 
   1   6  14       46.25       42.91     16.43 o 
   2   6  14      278.81      290.00     18.28 o 
   3   6  14      150.98      192.41     15.95 o 
   4   6  14      201.22      192.68     26.33 o 
   5   6  14       90.03       81.73     19.81 o 
   6   6  14       13.44       38.18     31.21 o 
   0   7  14       11.86        7.55     28.51 o 
   1   7  14      111.50       98.85     20.51 o 
   2   7  14       28.59        6.54     19.68 o 
   3   7  14       40.85       46.69     17.63 o 
   4   7  14      117.56      136.52     23.22 o 
   5   7  14      353.90      321.10     26.12 o 
   6   7  14       11.52      -23.43     27.60 o 
   7   7  14       21.21       -9.71     43.52 o 
   0   8  14        6.31        5.92     27.42 o 
   1   8  14      165.84      178.52     19.28 o 
   2   8  14      160.95      192.06     18.85 o 
   3   8  14       11.84        8.46     23.21 o 
   4   8  14       61.01       50.45     22.54 o 
   5   8  14        2.68        8.63     23.48 o 
   6   8  14        7.67       13.97     19.53 o 
   7   8  14        6.01      -12.63     15.87 o 
   0   9  14        4.17       28.97     38.98 o 
   1   9  14       93.89       75.43     19.45 o 
   2   9  14        6.64      -14.32     22.74 o 
   3   9  14       13.30       10.27     19.69 o 
   4   9  14        2.06        5.15     21.36 o 
   5   9  14        5.05       -7.29     26.72 o 
   6   9  14        3.29       -7.32     14.36 o 
   0  10  14        4.33      -32.34     32.34 o 
   1  10  14        5.77       25.80     21.22 o 
   2  10  14        1.53        7.95     16.62 o 
   3  10  14         .49        3.53     13.65 o 
   4  10  14         .22         .35     14.89 o 
   0   1  15     5032.19     4172.56     49.61 o 
   1   1  15      813.63      665.02     23.62 o 
   0   2  15      380.23      292.03     10.46 o 
   1   2  15      563.80      547.17      9.43 o 
   2   2  15     1459.14     1311.76     21.63 o 
   0   3  15       32.00       14.25     14.55 o 
   1   3  15     1667.97     1814.55     20.14 o 
   2   3  15      138.44      156.31     10.76 o 
   3   3  15     1495.49     1456.11     27.43 o 
   0   4  15      917.86      863.75     24.11 o 
   1   4  15      206.43      200.46     10.33 o 
   2   4  15       96.53       75.99      9.53 o 
   3   4  15      850.30      834.79     28.83 o 
   4   4  15         .05        2.15     31.69 o 
   0   5  15      872.38      905.35     27.92 o 
   1   5  15      453.55      468.76     17.78 o 
   2   5  15      518.30      449.36     16.31 o 
   3   5  15       56.43      115.00     13.02 o 
   4   5  15      138.99      130.39     17.33 o 
   5   5  15      508.08      577.54     37.91 o 
   0   6  15       14.25       20.18     34.21 o 
   1   6  15      725.84      926.84     48.36 o 
   2   6  15      435.21      445.84     18.70 o 
   3   6  15      235.45      256.98     17.48 o 
   4   6  15       62.17       16.84     23.81 o 
   5   6  15      113.96       95.47     27.81 o 
   6   6  15        2.71       17.95     29.22 o 
   0   7  15      293.58      291.75     32.83 o 
   1   7  15       32.37       10.11     18.31 o 
   2   7  15      892.43      849.18     27.02 o 
   3   7  15       69.01       74.10     30.24 o 
   4   7  15       48.71       38.75     23.57 o 
   5   7  15       92.83       62.91     22.67 o 
   6   7  15      204.09      234.56     25.36 o 
   7   7  15         .32        4.13     25.26 o 
   0   8  15     1078.88      961.00     88.67 o 
   1   8  15      158.39      182.56     26.93 o 
   2   8  15      100.42       59.20     31.75 o 
   3   8  15       22.12       26.21     19.74 o 
   4   8  15       24.94       14.01     25.10 o 
   5   8  15       58.73       88.66     20.05 o 
   6   8  15       41.27       45.27     18.52 o 
   7   8  15        1.74       -3.76     13.89 o 
   0   9  15        9.15       43.63     38.78 o 
   1   9  15       18.49       11.82     22.48 o 
   2   9  15       21.30        3.16     23.47 o 
   3   9  15       44.57       35.51     16.86 o 
   4   9  15       33.71       11.95     19.64 o 
   5   9  15       17.96      -14.32     17.18 o 
   0  10  15        8.26       51.64     25.16 o 
   1  10  15        4.90      -20.88     20.88 o 
   2  10  15       40.43       56.01     20.75 o 
   3  10  15        3.00      -13.40     14.49 o 
   4  10  15        9.30       13.98     13.36 o 
   0   0  16      754.34      623.40     24.75 o 
   0   1  16         .03     -100.05    409.89 o 
   1   1  16      338.53      328.73     10.54 o 
   0   2  16      802.81     1054.76     28.01 o 
   1   2  16       15.53        8.29      5.87 o 
   2   2  16      427.60      494.89     14.30 o 
   0   3  16     2141.54     1962.84     31.12 o 
   1   3  16     1241.68     1130.28     15.36 o 
   2   3  16     1142.23     1308.89     21.78 o 
   3   3  16      679.95      667.75     19.72 o 
   0   4  16      330.88      317.19     17.03 o 
   1   4  16     1258.85     1446.68     25.29 o 
   2   4  16       37.99       27.53     10.47 o 
   3   4  16       32.81       46.29     11.90 o 
   4   4  16      867.64      856.86     37.83 o 
   0   5  16      753.27      738.72     64.02 o 
   1   5  16       25.37       28.52     11.10 o 
   2   5  16      351.66      348.07     15.07 o 
   3   5  16       24.95       60.79     11.66 o 
   4   5  16      341.83      356.56     21.03 o 
   5   5  16      172.59      259.47     30.34 o 
   0   6  16      147.20      209.62     19.88 o 
   1   6  16      960.09      967.95     47.34 o 
   2   6  16      207.58      157.38     16.54 o 
   3   6  16      570.25      534.80     32.65 o 
   4   6  16       14.69       17.28     27.72 o 
   5   6  16      276.50      285.85     26.61 o 
   6   6  16        7.31      -40.65     40.65 o 
   0   7  16       43.86       14.57     29.31 o 
   1   7  16      250.50      347.10     23.22 o 
   2   7  16       49.49       96.03     15.61 o 
   3   7  16       54.47       22.28     28.79 o 
   4   7  16        7.53        5.68     25.99 o 
   5   7  16       23.01       20.53     29.88 o 
   6   7  16       43.15       33.79     22.87 o 
   7   7  16       12.59       22.50     23.44 o 
   0   8  16       35.04       10.41     26.26 o 
   1   8  16      131.79      161.11     22.60 o 
   2   8  16       39.68       33.76     19.92 o 
   3   8  16       47.72       51.70     27.67 o 
   4   8  16       36.97       -2.21     28.32 o 
   5   8  16       16.48       26.42     22.17 o 
   6   8  16       38.53       27.01     38.50 o 
   7   8  16       10.71       -8.22     15.35 o 
   0   9  16      131.53      167.81     24.79 o 
   1   9  16        4.61       32.54     16.51 o 
   2   9  16        3.14      -20.58     20.58 o 
   3   9  16       49.44       51.02     16.59 o 
   4   9  16         .92        2.86     18.12 o 
   5   9  16       13.41      -15.75     15.75 o 
   0  10  16        5.93       25.33     22.62 o 
   1  10  16       28.02       13.62     18.79 o 
   2  10  16       27.49       39.73     15.39 o 
   3  10  16        6.22       -4.52     12.38 o 
   0   1  17         .17     -104.53    202.87 o 
   1   1  17      756.27      799.95     15.65 o 
   0   2  17     3749.43     3687.66     52.53 o 
   1   2  17     5270.20     5773.19     71.01 o 
   2   2  17      196.72      205.63     10.88 o 
   0   3  17     2275.30     2246.52     37.56 o 
   1   3  17      166.19      138.25      7.56 o 
   2   3  17       26.45       20.19      7.46 o 
   3   3  17        5.36       16.45     12.24 o 
   0   4  17      576.43      516.08     20.36 o 
   1   4  17      224.61      194.13     13.08 o 
   2   4  17      171.66      164.78     11.80 o 
   3   4  17       67.79       76.36     10.75 o 
   4   4  17        2.57      -11.22     31.12 o 
   0   5  17      291.19      362.59     21.05 o 
   1   5  17       47.73       54.30     11.85 o 
   2   5  17      546.23      498.91     17.09 o 
   3   5  17      527.95      482.91     22.77 o 
   4   5  17      214.78      269.22     20.56 o 
   5   5  17      560.93      467.51     63.25 o 
   0   6  17       46.07       91.42     18.74 o 
   1   6  17       70.55      106.93     27.48 o 
   2   6  17       68.11       70.27     15.53 o 
   3   6  17      104.76       56.64     19.89 o 
   4   6  17        4.37      -20.68     36.20 o 
   5   6  17      203.50      235.66     24.28 o 
   6   6  17         .25       14.86     36.08 o 
   0   7  17       12.56       16.36     27.17 o 
   1   7  17      174.75      175.93     17.73 o 
   2   7  17       82.83      136.97     36.61 o 
   3   7  17      307.87      299.28     21.13 o 
   4   7  17       69.30       93.90     21.91 o 
   5   7  17       57.31       49.22     21.89 o 
   6   7  17      164.96      130.72     23.71 o 
   7   7  17       11.76      -44.79     44.79 o 
   0   8  17      108.44      225.55     35.20 o 
   1   8  17      274.71      290.39     21.50 o 
   2   8  17       36.33        9.30     19.75 o 
   3   8  17       63.20      103.97     19.91 o 
   4   8  17       75.61       60.31     22.34 o 
   5   8  17       13.88        4.86     20.75 o 
   6   8  17        2.66       19.04     14.15 o 
   7   8  17        2.25       11.06     12.42 o 
   0   9  17        1.29      -38.59     38.59 o 
   1   9  17       93.20       97.41     16.92 o 
   2   9  17       24.11      -15.39     20.33 o 
   3   9  17       33.55       41.88     15.61 o 
   4   9  17        1.84       40.40     16.34 o 
   5   9  17       20.49       16.57     14.29 o 
   0  10  17        2.32      -18.08     42.91 o 
   1  10  17       18.12       -1.06     16.99 o 
   2  10  17       11.85       15.53     13.97 o 
   3  10  17       12.58        4.20     16.20 o 
   0   1  18     2786.55     2609.86    122.98 o 
   1   1  18     2175.87     1861.82     45.86 o 
   0   2  18     1369.37     1371.36     22.23 o 
   1   2  18      316.08      300.92      9.65 o 
   2   2  18     2279.14     2076.25     32.83 o 
   0   3  18       26.50       51.98      9.55 o 
   1   3  18     3795.03     3882.54     41.22 o 
   2   3  18     2101.83     2111.11     23.52 o 
   3   3  18     1611.65     1651.81     45.04 o 
   0   4  18     1550.73     1796.06     41.93 o 
   1   4  18       82.64      116.11     12.05 o 
   2   4  18       70.39       74.98     13.26 o 
   3   4  18       10.10      -16.20     16.20 o 
   4   4  18       12.75       43.32     34.24 o 
   0   5  18         .88        5.68     21.29 o 
   1   5  18      287.89      424.89     21.44 o 
   2   5  18      283.95      249.71     14.47 o 
   3   5  18       45.24       75.21     15.00 o 
   4   5  18        5.63        8.88     25.69 o 
   5   5  18      138.26      167.21     29.37 o 
   0   6  18      512.57      403.18     26.76 o 
   1   6  18      359.45      424.88     26.29 o 
   2   6  18      648.03      595.58     21.75 o 
   3   6  18      372.54      367.03     18.83 o 
   4   6  18       40.53       35.97     21.74 o 
   5   6  18      483.62      455.99     27.99 o 
   6   6  18       58.34       74.63     49.86 o 
   0   7  18      157.76       87.11     26.01 o 
   1   7  18      357.39      291.55     18.22 o 
   2   7  18      327.55      427.65     33.03 o 
   3   7  18       89.78       65.18     24.02 o 
   4   7  18       27.80       50.54     29.62 o 
   5   7  18       20.91       49.49     35.85 o 
   6   7  18        2.52       62.52     23.34 o 
   7   7  18       53.52       -1.87     46.21 o 
   0   8  18        5.25      -25.10     37.91 o 
   1   8  18       84.08       94.29     17.86 o 
   2   8  18       62.69       59.08     21.28 o 
   3   8  18       30.33       47.89     20.29 o 
   4   8  18       10.45       58.80     18.19 o 
   5   8  18         .93        9.87     20.23 o 
   6   8  18        2.66      -18.82     18.82 o 
   7   8  18        5.93       -7.67     12.95 o 
   0   9  18       18.88       27.22     29.42 o 
   1   9  18        5.15        5.63     18.49 o 
   2   9  18       64.32       61.33     16.14 o 
   3   9  18       13.27       30.50     14.50 o 
   4   9  18       11.98       11.45     16.87 o 
   5   9  18         .06      -10.81     17.55 o 
   0  10  18        1.86       10.71     23.24 o 
   1  10  18       63.73       30.11     16.38 o 
   2  10  18       15.58       32.80     14.83 o 
   3  10  18        9.20        5.76     12.54 o 
   0   1  19     2123.27     1848.00    155.06 o 
   1   1  19     1766.06     1783.54     33.44 o 
   0   2  19     1031.62      792.95     17.86 o 
   1   2  19      163.37      171.42      7.48 o 
   2   2  19     2466.23     2999.63     46.84 o 
   0   3  19     7645.16     7829.36     91.54 o 
   1   3  19     2552.73     2554.07     32.15 o 
   2   3  19       86.70       99.88      8.28 o 
   3   3  19      161.83      162.88     14.62 o 
   0   4  19       69.23       30.52     21.14 o 
   1   4  19       76.52       80.98      9.67 o 
   2   4  19      341.00      287.23     13.34 o 
   3   4  19        1.45       -5.73     15.09 o 
   4   4  19       26.10       59.54     24.50 o 
   0   5  19      191.90      204.27     32.51 o 
   1   5  19      160.08      184.03     20.56 o 
   2   5  19       34.91       28.49     13.67 o 
   3   5  19      188.13      156.57     13.63 o 
   4   5  19       19.79      -20.99     26.20 o 
   5   5  19       58.92      -16.14     44.25 o 
   0   6  19      376.99      279.70     24.12 o 
   1   6  19     1844.76     1936.75     71.06 o 
   2   6  19       41.77       65.68     20.87 o 
   3   6  19       72.90       74.08     20.81 o 
   4   6  19       48.37       14.75     25.93 o 
   5   6  19        3.11      -31.78     31.78 o 
   6   6  19       35.49        3.71     44.99 o 
   0   7  19      209.15      157.16     44.09 o 
   1   7  19       37.63       51.15     19.21 o 
   2   7  19       48.57       19.81     24.11 o 
   3   7  19       68.91       37.95     21.10 o 
   4   7  19      158.13      236.33     24.14 o 
   5   7  19       64.86       67.28     27.06 o 
   6   7  19       12.85         .64     20.92 o 
   7   7  19        1.16      -24.74     28.57 o 
   0   8  19       24.87      -31.02     37.24 o 
   1   8  19      101.68      109.05     17.93 o 
   2   8  19        7.26       14.20     20.25 o 
   3   8  19       25.65       10.02     19.92 o 
   4   8  19       19.94       26.25     21.11 o 
   5   8  19        3.18       20.11     19.75 o 
   6   8  19        7.27       11.24     17.01 o 
   0   9  19      101.83       73.11     32.53 o 
   1   9  19        4.54       -3.90     19.03 o 
   2   9  19       42.47      -10.83     23.09 o 
   3   9  19       23.33       59.56     15.08 o 
   4   9  19        4.41       -1.49     17.81 o 
   5   9  19       13.88       -2.83     13.06 o 
   0  10  19       36.68       10.96     44.08 o 
   1  10  19        4.05        2.32     17.82 o 
   2  10  19       27.46       12.31     15.20 o 
   3  10  19         .30       -9.99     14.36 o 
   0   0  20     3754.92     3657.08    104.49 o 
   0   1  20     1097.60      899.16     66.50 o 
   1   1  20        2.78        5.98      8.43 o 
   0   2  20       13.80      -15.02     15.02 o 
   1   2  20      156.13      151.83      7.58 o 
   2   2  20     1175.26     1210.17     23.96 o 
   0   3  20      592.36      587.57     18.12 o 
   1   3  20      298.53      287.26     10.04 o 
   2   3  20      235.87      257.08     10.48 o 
   3   3  20     1677.37     1655.35     34.74 o 
   0   4  20      322.64      370.54     19.40 o 
   1   4  20      302.36      344.12     14.08 o 
   2   4  20       63.97       48.01     11.31 o 
   3   4  20      147.58      155.23     12.93 o 
   4   4  20      125.66      127.63     25.29 o 
   0   5  20         .12       29.78     24.04 o 
   1   5  20      542.15      517.32     21.33 o 
   2   5  20       78.52       99.88     13.07 o 
   3   5  20      399.64      415.25     18.19 o 
   4   5  20       30.59        8.13     24.78 o 
   5   5  20       83.49       76.07     26.03 o 
   0   6  20      824.53      810.55     74.55 o 
   1   6  20      172.46      173.39     15.60 o 
   2   6  20      247.22      248.04     27.83 o 
   3   6  20      258.27      263.01     17.32 o 
   4   6  20      111.18      141.07     21.37 o 
   5   6  20       22.42        5.21     22.20 o 
   6   6  20      127.42      120.52     31.36 o 
   0   7  20       60.06       15.39     53.20 o 
   1   7  20      621.97      585.77     24.83 o 
   2   7  20      124.73      128.38     18.55 o 
   3   7  20      240.53      262.29     36.26 o 
   4   7  20      100.01      159.07     22.56 o 
   5   7  20       14.88       58.08     21.00 o 
   6   7  20       62.64      108.21     26.15 o 
   7   7  20         .46      -15.15     38.65 o 
   0   8  20       87.85       70.00     48.71 o 
   1   8  20      108.47      113.15     18.02 o 
   2   8  20       70.29       72.88     18.50 o 
   3   8  20       98.51       71.83     27.33 o 
   4   8  20        2.38      -22.88     22.88 o 
   5   8  20       15.79         .44     21.67 o 
   6   8  20       10.53      -23.96     23.96 o 
   0   9  20       17.59        4.58     27.62 o 
   1   9  20       12.59      -17.07     21.96 o 
   2   9  20       35.24       23.06     19.68 o 
   3   9  20       10.40        7.58     15.80 o 
   4   9  20        1.92       20.10     15.00 o 
   5   9  20       11.81        1.42     13.54 o 
   0  10  20       11.09       14.51     27.66 o 
   1  10  20        1.82      -16.96     16.96 o 
   2  10  20        9.83      -20.90     20.90 o 
   3  10  20       17.15       23.19     12.17 o 
   0   1  21      771.03      627.42     28.67 o 
   1   1  21      174.60      131.76     39.49 o 
   0   2  21      631.96      684.39     33.54 o 
   1   2  21     2051.24     2116.64     30.18 o 
   2   2  21      101.79      114.96     11.45 o 
   0   3  21      736.29      663.67     19.29 o 
   1   3  21        1.34       43.30      8.81 o 
   2   3  21      442.83      455.57     14.26 o 
   3   3  21      273.57      246.90     15.37 o 
   0   4  21      153.66      146.21     14.58 o 
   1   4  21      917.22      862.62     19.97 o 
   2   4  21      115.17      109.60     10.93 o 
   3   4  21       92.23       93.64     17.51 o 
   4   4  21         .70       46.03     19.86 o 
   0   5  21       15.20       25.40     17.94 o 
   1   5  21      214.36      211.74     17.10 o 
   2   5  21       44.06       47.10     15.90 o 
   3   5  21      147.17      155.60     16.25 o 
   4   5  21       94.61       55.60     34.91 o 
   5   5  21       95.43      156.92     39.31 o 
   0   6  21      255.18      279.54     42.62 o 
   1   6  21      590.25      581.35     27.68 o 
   2   6  21      407.91      356.94     25.13 o 
   3   6  21      283.26      282.70     24.79 o 
   4   6  21      216.44      234.11     23.67 o 
   5   6  21       19.45       52.82     23.98 o 
   6   6  21        4.85      -32.14     38.74 o 
   0   7  21      310.00      298.65     46.72 o 
   1   7  21       72.30       89.03     18.27 o 
   2   7  21       30.26      -11.40     19.91 o 
   3   7  21      143.61      215.40     19.43 o 
   4   7  21        9.87       24.73     26.33 o 
   5   7  21       65.48       28.65     30.43 o 
   6   7  21        3.22       26.21     17.88 o 
   7   7  21       13.70      -18.48     25.94 o 
   0   8  21      144.20      156.66     54.69 o 
   1   8  21       11.33      -11.46     22.22 o 
   2   8  21       46.19       54.48     17.67 o 
   3   8  21       48.20       64.11     19.83 o 
   4   8  21       17.17       36.62     19.46 o 
   5   8  21       25.43      -11.35     21.13 o 
   6   8  21        9.42       -6.33     16.01 o 
   0   9  21       23.38       -7.64     25.85 o 
   1   9  21       36.23       36.21     16.15 o 
   2   9  21       43.98       45.97     16.19 o 
   3   9  21        7.53        9.16     15.63 o 
   4   9  21        2.87      -11.05     19.45 o 
   5   9  21       14.78       27.15     10.45 o 
   0  10  21        3.45       20.36     20.66 o 
   1  10  21       33.75       18.63     17.50 o 
   2  10  21        2.15      -16.10     16.10 o 
   0   1  22      566.47      510.02     33.19 o 
   1   1  22       17.38        5.24     10.11 o 
   0   2  22     4320.58     4596.80     67.28 o 
   1   2  22     1600.54     1482.91     23.42 o 
   2   2  22      256.58      196.44     12.32 o 
   0   3  22       53.60       85.79     11.07 o 
   1   3  22     2663.94     2940.33     32.59 o 
   2   3  22     1479.11     1408.13     19.97 o 
   3   3  22      323.11      322.26     28.88 o 
   0   4  22      358.49      325.44     20.28 o 
   1   4  22      419.99      487.05     15.92 o 
   2   4  22       52.50       62.05     11.61 o 
   3   4  22      332.09      409.42     16.89 o 
   4   4  22       19.02      -36.88     36.88 o 
   0   5  22      534.71      428.34     23.55 o 
   1   5  22      103.17       79.55     19.35 o 
   2   5  22         .14      -18.12     18.12 o 
   3   5  22      162.69      144.70     15.53 o 
   4   5  22       93.28       70.42     22.14 o 
   5   5  22        4.16       44.06     33.86 o 
   0   6  22         .11      -14.46     29.01 o 
   1   6  22      180.39      219.05     16.22 o 
   2   6  22      208.41      268.25     21.09 o 
   3   6  22       45.92       47.01     18.90 o 
   4   6  22      217.71      230.39     29.40 o 
   5   6  22       24.67       66.66     19.72 o 
   6   6  22        2.74       20.67     35.33 o 
   0   7  22      190.32      160.42     51.59 o 
   1   7  22       90.76       78.35     18.85 o 
   2   7  22      148.00      146.68     18.28 o 
   3   7  22       36.22        6.30     19.29 o 
   4   7  22      131.88      104.58     23.21 o 
   5   7  22       50.44       58.74     23.02 o 
   6   7  22        8.80       35.85     19.80 o 
   7   7  22        1.02       -3.19     21.92 o 
   0   8  22      146.88      110.82     24.85 o 
   1   8  22       20.12       -1.15     20.55 o 
   2   8  22       94.17      118.53     40.28 o 
   3   8  22       36.61       47.34     18.46 o 
   4   8  22        2.06      -23.40     23.40 o 
   5   8  22         .80      -18.58     19.02 o 
   6   8  22        8.96        6.43     14.77 o 
   0   9  22        3.99         .76     19.32 o 
   1   9  22       28.43        9.09     18.28 o 
   2   9  22       23.31       23.82     16.73 o 
   3   9  22       22.45       -2.42     16.89 o 
   4   9  22         .37       10.57     15.36 o 
   5   9  22        2.84        3.52     12.43 o 
   0  10  22         .09      -26.10     26.10 o 
   1  10  22       17.10       27.66     16.39 o 
   2  10  22       20.33       10.71     16.93 o 
   0   1  23      376.63      513.98     41.57 o 
   1   1  23         .01       14.15     10.28 o 
   0   2  23        5.35      -26.90     26.90 o 
   1   2  23      857.04      782.52     17.08 o 
   2   2  23       60.57       41.98     15.21 o 
   0   3  23      511.09      450.23     17.40 o 
   1   3  23      417.35      385.94     12.20 o 
   2   3  23      113.75      159.27      9.90 o 
   3   3  23       79.47       65.68     14.41 o 
   0   4  23       36.02      -10.75     21.32 o 
   1   4  23      175.29      204.29     12.60 o 
   2   4  23       61.28       16.38     16.51 o 
   3   4  23      159.58      145.49     13.43 o 
   4   4  23        1.81      -37.80     37.80 o 
   0   5  23       39.92       25.30     21.80 o 
   1   5  23      205.35      252.60     14.97 o 
   2   5  23       74.35       45.77     18.36 o 
   3   5  23      291.98      275.85     16.79 o 
   4   5  23       99.95       86.86     22.96 o 
   5   5  23      214.96      235.57     33.39 o 
   0   6  23       95.34       99.44     23.88 o 
   1   6  23       64.38      102.06     23.59 o 
   2   6  23      189.80      192.54     17.36 o 
   3   6  23      100.68       71.64     19.43 o 
   4   6  23       12.72       11.50     27.82 o 
   5   6  23      211.03      245.63     24.54 o 
   6   6  23       12.01       41.59     37.84 o 
   0   7  23        2.69       14.67     35.52 o 
   1   7  23       38.00        2.23     23.02 o 
   2   7  23      191.61      179.30     18.71 o 
   3   7  23       64.89       72.54     25.85 o 
   4   7  23       59.50       58.07     27.01 o 
   5   7  23       39.19       50.49     26.82 o 
   6   7  23       26.18        9.26     21.65 o 
   7   7  23       20.29      -27.16     27.16 o 
   0   8  23       27.70       46.33     29.32 o 
   1   8  23       29.48       23.00     21.10 o 
   2   8  23      203.64      226.09     18.77 o 
   3   8  23       26.06       41.01     20.11 o 
   4   8  23       13.00       38.54     20.82 o 
   5   8  23       10.99      -22.01     22.01 o 
   6   8  23       15.76       17.91     12.78 o 
   0   9  23         .03        9.77     22.48 o 
   1   9  23         .44      -12.37     15.71 o 
   2   9  23       24.58       20.37     15.34 o 
   3   9  23       25.88       40.35     15.51 o 
   4   9  23       11.44      -18.71     18.71 o 
   0  10  23        1.51      -21.09     53.16 o 
   1  10  23       10.92        1.86     15.59 o 
   2  10  23        3.70       -2.34     14.81 o 
   0   0  24     2160.35     2319.09     73.14 o 
   0   1  24     1692.71     1670.92     28.12 o 
   1   1  24      427.94      359.26     16.96 o 
   0   2  24      684.06      809.54     28.53 o 
   1   2  24        9.12        7.73      8.59 o 
   2   2  24      484.58      570.54     19.08 o 
   0   3  24     2556.31     2550.75     95.41 o 
   1   3  24      302.19      365.16     13.37 o 
   2   3  24       50.17       56.63      9.45 o 
   3   3  24        1.66        6.23     17.16 o 
   0   4  24       15.09       20.75     15.91 o 
   1   4  24      736.44      732.39     30.78 o 
   2   4  24      204.09      214.10     14.00 o 
   3   4  24       13.22       24.38     15.98 o 
   4   4  24         .08        -.55     30.66 o 
   0   5  24       47.06       69.56     17.49 o 
   1   5  24      246.77      291.65     16.39 o 
   2   5  24       37.29       31.61     15.25 o 
   3   5  24      101.21      102.58     23.24 o 
   4   5  24      112.91      116.80     33.72 o 
   5   5  24        1.31      -39.03     39.03 o 
   0   6  24      173.51       81.16     41.01 o 
   1   6  24      132.00      103.46     25.15 o 
   2   6  24       43.57       46.88     15.47 o 
   3   6  24       22.82       39.80     21.48 o 
   4   6  24      275.28      304.86     25.99 o 
   5   6  24       60.83       28.93     28.37 o 
   6   6  24         .70      -37.48     37.48 o 
   0   7  24        3.39      -10.92     33.54 o 
   1   7  24      547.82      466.81     35.20 o 
   2   7  24       36.54       31.42     21.25 o 
   3   7  24       66.90      106.86     28.07 o 
   4   7  24       28.55       10.04     39.45 o 
   5   7  24       36.16       50.67     20.46 o 
   6   7  24       12.76       34.57     18.07 o 
   7   7  24        7.30       -3.30     17.97 o 
   0   8  24        9.33       31.92     25.36 o 
   1   8  24      238.27      212.10     23.36 o 
   2   8  24       60.46       46.55     20.11 o 
   3   8  24       46.28       51.88     22.05 o 
   4   8  24       49.91       39.04     18.90 o 
   5   8  24       10.04       24.41     15.85 o 
   6   8  24       14.01       18.58     15.20 o 
   0   9  24       58.70       30.69     22.43 o 
   1   9  24       36.25       42.10     15.00 o 
   2   9  24       15.81       24.16     14.35 o 
   3   9  24        5.08       -2.66     13.27 o 
   4   9  24        3.67       -2.76     14.10 o 
   0  10  24        6.56        5.98     17.94 o 
   1  10  24        5.91        5.62     13.19 o 
   2  10  24        7.92       13.84     11.29 o 
   0   1  25      989.54      863.93     22.45 o 
   1   1  25      882.68      938.03     25.32 o 
   0   2  25     1194.34     1155.52     37.09 o 
   1   2  25       30.41       19.17      8.98 o 
   2   2  25      581.11      548.81     19.68 o 
   0   3  25     1525.09     1593.39     36.71 o 
   1   3  25         .82        7.18     10.52 o 
   2   3  25       52.49       33.14     10.43 o 
   3   3  25        3.14       22.75     14.51 o 
   0   4  25       23.46       16.41     18.34 o 
   1   4  25       20.81        1.31     14.80 o 
   2   4  25       36.20       45.57     13.58 o 
   3   4  25        6.52      -10.28     19.07 o 
   4   4  25       38.50        2.55     28.77 o 
   0   5  25       77.53       66.96     31.80 o 
   1   5  25      301.69      294.81     16.43 o 
   2   5  25       25.00        9.10     20.27 o 
   3   5  25       24.04       37.83     17.15 o 
   4   5  25       28.79       14.84     23.71 o 
   5   5  25       11.34       15.75     70.61 o 
   0   6  25      561.06      604.32     48.44 o 
   1   6  25     1103.23     1169.77     49.39 o 
   2   6  25       57.73       67.94     16.71 o 
   3   6  25      351.57      359.44     21.24 o 
   4   6  25       14.80      -30.21     30.21 o 
   5   6  25        2.99       -3.07     26.07 o 
   6   6  25      158.48      154.59     28.78 o 
   0   7  25      250.86      281.34     30.30 o 
   1   7  25       31.70        3.30     22.47 o 
   2   7  25      360.82      347.82     28.14 o 
   3   7  25      183.14      168.14     27.30 o 
   4   7  25      115.08       77.13     27.57 o 
   5   7  25       33.39       51.09     30.18 o 
   6   7  25        4.33        7.01     18.14 o 
   7   7  25        6.79       30.80     18.28 o 
   0   8  25         .00       27.07     32.29 o 
   1   8  25       14.74       12.76     22.76 o 
   2   8  25        8.39       22.54     17.19 o 
   3   8  25         .25        8.62     21.79 o 
   4   8  25       15.45        3.25     19.79 o 
   5   8  25         .21        6.17     15.96 o 
   6   8  25        9.00       21.27     12.79 o 
   0   9  25       91.40      103.60     21.69 o 
   1   9  25       40.42       14.75     15.36 o 
   2   9  25       18.73        3.24     16.70 o 
   3   9  25       18.96       29.99     11.97 o 
   4   9  25       20.17       14.88     20.68 o 
   0  10  25       55.53       -5.68     23.29 o 
   1  10  25         .74        2.42     10.87 o 
   0   1  26        1.77      -12.60     12.60 o 
   1   1  26        1.54      -11.11     12.85 o 
   0   2  26       15.53       -9.67     15.62 o 
   1   2  26      564.08      575.95     14.91 o 
   2   2  26       38.31       65.47     17.68 o 
   0   3  26      299.63      295.67     16.46 o 
   1   3  26      225.71      294.34     12.23 o 
   2   3  26      135.17      133.69     10.16 o 
   3   3  26      569.54      736.66     25.51 o 
   0   4  26       77.18       79.16     18.13 o 
   1   4  26       87.86       93.65     11.58 o 
   2   4  26      254.15      255.51     18.24 o 
   3   4  26       64.36       93.52     20.38 o 
   4   4  26       55.65       40.74     26.28 o 
   0   5  26      472.25      415.47     25.49 o 
   1   5  26       75.55      110.07     15.10 o 
   2   5  26      141.16      104.38     16.20 o 
   3   5  26       80.98       87.94     16.22 o 
   4   5  26      173.09      222.45     24.62 o 
   5   5  26       15.90       42.76     29.10 o 
   0   6  26      374.37      456.10     41.82 o 
   1   6  26       97.80       84.68     16.98 o 
   2   6  26      166.87      153.00     20.58 o 
   3   6  26      371.76      383.81     22.56 o 
   4   6  26        9.34       12.51     23.48 o 
   5   6  26      147.79      156.24     23.10 o 
   6   6  26       16.68      -24.52     34.39 o 
   0   7  26       90.27       96.13     44.25 o 
   1   7  26      216.27      156.54     35.58 o 
   2   7  26      391.28      383.86     26.35 o 
   3   7  26       29.33       33.35     20.42 o 
   4   7  26         .55       29.32     22.06 o 
   5   7  26       21.03       30.48     21.06 o 
   6   7  26        9.51       26.28     16.88 o 
   7   7  26       83.07       70.03     16.64 o 
   0   8  26       41.47       28.93     25.01 o 
   1   8  26       57.01       33.13     22.63 o 
   2   8  26       11.92      -19.31     19.43 o 
   3   8  26        4.17      -21.72     21.72 o 
   4   8  26        3.72        6.60     20.96 o 
   5   8  26         .10      -15.78     21.13 o 
   6   8  26         .94        5.46     10.64 o 
   0   9  26       59.86       39.81     50.66 o 
   1   9  26        8.13       13.02     14.77 o 
   2   9  26       10.46        5.80     13.65 o 
   3   9  26       26.33       24.14     12.07 o 
   4   9  26        1.19       20.10     12.40 o 
   0  10  26         .00       13.09     13.71 o 
   0   1  27      128.65       99.01     33.18 o 
   1   1  27       30.72       18.59     14.10 o 
   0   2  27      128.95       96.44     12.51 o 
   1   2  27      534.85      577.05     14.22 o 
   2   2  27      565.29      558.84     20.58 o 
   0   3  27       14.90       20.09     12.37 o 
   1   3  27      114.49      100.54      9.82 o 
   2   3  27      139.53      135.37     12.54 o 
   3   3  27        5.24      -19.62     21.84 o 
   0   4  27      370.72      304.21     22.41 o 
   1   4  27      294.06      375.81     17.07 o 
   2   4  27      265.40      288.57     25.14 o 
   3   4  27       48.35       51.02     14.84 o 
   4   4  27       27.35       53.45     26.32 o 
   0   5  27       61.35       14.94     31.16 o 
   1   5  27      316.54      301.92     17.67 o 
   2   5  27      112.66       74.90     17.10 o 
   3   5  27       61.07       61.30     16.97 o 
   4   5  27       53.56       76.24     22.77 o 
   5   5  27        1.53       42.40     39.16 o 
   0   6  27      326.12      369.00     27.83 o 
   1   6  27       78.84      102.27     28.17 o 
   2   6  27      333.13      459.38     28.25 o 
   3   6  27       96.53      112.69     17.63 o 
   4   6  27       94.96       64.88     26.46 o 
   5   6  27       44.04       58.79     22.12 o 
   6   6  27        2.03      -26.64     26.64 o 
   0   7  27      238.56      233.27     30.74 o 
   1   7  27      127.27      153.92     26.64 o 
   2   7  27      150.98      142.94     23.10 o 
   3   7  27       31.60       -4.88     20.91 o 
   4   7  27       75.55       77.88     21.47 o 
   5   7  27       58.77       47.10     17.71 o 
   6   7  27        5.91      -16.78     19.33 o 
   7   7  27       26.36       15.95     17.45 o 
   0   8  27         .45       15.01     24.98 o 
   1   8  27       44.02       29.92     19.08 o 
   2   8  27        3.21       21.63     16.57 o 
   3   8  27       13.69        5.42     17.49 o 
   4   8  27       13.26       28.24     16.95 o 
   5   8  27       16.71       10.72     17.34 o 
   0   9  27         .46        7.34     22.78 o 
   1   9  27       11.73       28.48     11.83 o 
   2   9  27        1.09       14.52     12.36 o 
   3   9  27       12.63        7.48     13.31 o 
   4   9  27         .36        1.33     15.08 o 
   0   0  28     4389.69     4243.15    124.07 o 
   0   1  28      835.97     1032.96     24.89 o 
   1   1  28        6.38       -7.98     17.24 o 
   0   2  28      324.70      367.71     17.76 o 
   1   2  28      313.11      314.72     11.99 o 
   2   2  28      193.18      158.57     14.93 o 
   0   3  28      768.90      760.50     24.71 o 
   1   3  28      836.42      917.45     18.85 o 
   2   3  28      196.43      161.11     12.05 o 
   3   3  28        7.09       -2.79     19.05 o 
   0   4  28       16.30       12.88     20.08 o 
   1   4  28       38.65       51.05     13.33 o 
   2   4  28      256.74      228.31     16.19 o 
   3   4  28      327.02      391.32     21.30 o 
   4   4  28       24.50       60.89     44.84 o 
   0   5  28       55.84       55.10     38.50 o 
   1   5  28      240.98      170.82     16.21 o 
   2   5  28      295.24      367.72     18.47 o 
   3   5  28       59.51       54.42     16.66 o 
   4   5  28       52.71       52.09     22.21 o 
   5   5  28        5.39      -45.44     45.44 o 
   0   6  28       17.53       13.42     30.98 o 
   1   6  28       24.24        9.70     23.24 o 
   2   6  28      252.59      318.42     24.79 o 
   3   6  28       96.65      119.00     19.13 o 
   4   6  28       23.16       12.40     25.81 o 
   5   6  28      148.06      135.25     24.03 o 
   6   6  28       54.73       65.16     30.59 o 
   0   7  28      751.24      858.16     58.32 o 
   1   7  28      229.72      249.89     22.83 o 
   2   7  28       45.10       49.67     22.61 o 
   3   7  28       13.54       -4.41     19.01 o 
   4   7  28        2.21       -2.40     26.31 o 
   5   7  28        4.65       33.83     18.82 o 
   6   7  28        7.18       -8.57     18.39 o 
   0   8  28       65.74       68.81     23.82 o 
   1   8  28       38.73       22.75     24.67 o 
   2   8  28       13.35       14.40     15.90 o 
   3   8  28       66.82       85.36     16.82 o 
   4   8  28        7.41       29.09     15.13 o 
   5   8  28        4.28      -10.66     19.46 o 
   0   9  28        2.44       -4.77     27.52 o 
   1   9  28       16.81       14.59     13.01 o 
   2   9  28       32.03        6.73     14.33 o 
   3   9  28        1.06         .33     12.68 o 
   0   1  29      174.64      147.11     14.22 o 
   1   1  29        1.54      -17.42     17.42 o 
   0   2  29      593.76      479.44     20.39 o 
   1   2  29      795.43      683.80     16.12 o 
   2   2  29      946.37     1280.41     31.00 o 
   0   3  29      468.21      471.45     21.33 o 
   1   3  29       76.44       49.63     11.49 o 
   2   3  29      339.67      325.07     17.26 o 
   3   3  29       77.48       29.23     21.57 o 
   0   4  29       52.20      101.00     16.57 o 
   1   4  29        7.81        6.38     18.71 o 
   2   4  29        3.98       19.87     16.75 o 
   3   4  29       77.46       71.57     15.86 o 
   4   4  29       12.06       -3.10     37.85 o 
   0   5  29      125.34      105.56     19.07 o 
   1   5  29        4.03      -11.05     19.32 o 
   2   5  29      151.37      181.10     15.91 o 
   3   5  29        9.66      -22.19     22.19 o 
   4   5  29       14.92       10.39     27.48 o 
   5   5  29      189.82      206.46     32.25 o 
   0   6  29       51.90       21.25     33.86 o 
   1   6  29      225.05      235.03     24.58 o 
   2   6  29        6.68         .85     21.87 o 
   3   6  29         .81        4.55     20.55 o 
   4   6  29       31.15       -3.88     44.56 o 
   5   6  29      126.58      117.55     21.42 o 
   6   6  29       13.95       -1.94     28.44 o 
   0   7  29      561.66      527.63     40.24 o 
   1   7  29      109.19      105.07     18.22 o 
   2   7  29       29.14       20.54     21.80 o 
   3   7  29       37.16       53.47     20.71 o 
   4   7  29       59.60       68.02     19.45 o 
   5   7  29       25.55       26.72     19.33 o 
   6   7  29        6.89        5.56     15.21 o 
   0   8  29       34.51       26.10     25.36 o 
   1   8  29       25.15        4.29     20.55 o 
   2   8  29       74.14       83.20     18.28 o 
   3   8  29        5.44      -16.28     19.01 o 
   4   8  29        8.26       22.03     16.41 o 
   5   8  29         .80        1.00     14.01 o 
   0   9  29        3.11       19.15     19.65 o 
   1   9  29       16.18       13.06     16.24 o 
   2   9  29        1.75        -.94     11.64 o 
   3   9  29       11.79        3.92     11.20 o 
   0   1  30        3.16      -16.82     16.98 o 
   1   1  30       11.95       24.77     13.84 o 
   0   2  30       99.67      106.31     17.57 o 
   1   2  30      278.14      250.68     24.85 o 
   2   2  30       43.61       69.43     17.12 o 
   0   3  30       17.08       -8.55     25.42 o 
   1   3  30      558.89      619.36     16.88 o 
   2   3  30       12.33       -3.50     14.68 o 
   3   3  30       30.19       10.14     25.56 o 
   0   4  30      131.87      175.61     49.62 o 
   1   4  30      105.36      108.63     14.27 o 
   2   4  30       30.32       19.41     19.00 o 
   3   4  30       15.39       -9.94     19.79 o 
   4   4  30        8.43         .00     36.37 o 
   0   5  30        6.92       -9.62     34.54 o 
   1   5  30      636.16      621.59     23.08 o 
   2   5  30       74.45       65.03     18.84 o 
   3   5  30       19.47       68.01     17.30 o 
   4   5  30      221.61      209.25     24.63 o 
   5   5  30       51.95       80.34     35.30 o 
   0   6  30      374.34      442.93     31.96 o 
   1   6  30      380.68      350.91     22.12 o 
   2   6  30      139.24      137.90     18.72 o 
   3   6  30       20.61       20.68     19.39 o 
   4   6  30       39.36       -5.33     26.35 o 
   5   6  30       29.27       19.44     23.02 o 
   6   6  30       27.13       26.89     24.28 o 
   0   7  30         .12      -32.28     32.58 o 
   1   7  30       17.06       21.34     17.66 o 
   2   7  30      180.37      195.49     22.34 o 
   3   7  30       27.04       -3.68     19.37 o 
   4   7  30        9.45        -.48     23.47 o 
   5   7  30       30.39        4.36     17.32 o 
   6   7  30        6.39        7.44     17.64 o 
   0   8  30        4.13       17.03     51.31 o 
   1   8  30       15.71        1.47     18.17 o 
   2   8  30        9.80       21.99     16.03 o 
   3   8  30       44.62       11.80     17.54 o 
   4   8  30        7.53      -11.24     17.32 o 
   5   8  30        2.26       19.42     14.00 o 
   0   9  30         .51         .46     18.32 o 
   1   9  30       20.52        6.16     12.91 o 
   2   9  30       18.04       32.68     12.66 o 
   3   9  30        3.62       -7.30     12.32 o 
   0   1  31       34.00       47.01     13.50 o 
   1   1  31       47.00       11.52     19.51 o 
   0   2  31      142.03      141.06     15.34 o 
   1   2  31      497.06      512.99     15.75 o 
   2   2  31      355.16      399.49     33.36 o 
   0   3  31       28.34        1.08     20.69 o 
   1   3  31       10.95       38.21     11.85 o 
   2   3  31       68.22       63.49     11.92 o 
   3   3  31      337.28      298.25     22.28 o 
   0   4  31        8.68      -12.86     28.06 o 
   1   4  31      311.74      322.92     17.59 o 
   2   4  31      131.01      142.33     20.89 o 
   3   4  31       53.46       28.43     20.91 o 
   4   4  31       19.80        3.41     58.18 o 
   0   5  31       12.28      -10.58     25.31 o 
   1   5  31      128.06      100.24     16.21 o 
   2   5  31      250.77      280.29     19.77 o 
   3   5  31       23.37       16.14     20.22 o 
   4   5  31       28.47      -27.30     29.68 o 
   5   5  31       23.54       78.09     31.51 o 
   0   6  31      421.66      419.08     31.22 o 
   1   6  31      164.80      117.74     18.98 o 
   2   6  31      221.50      241.45     20.90 o 
   3   6  31       38.35       55.55     18.30 o 
   4   6  31      175.11      166.24     24.06 o 
   5   6  31       40.39       75.98     20.13 o 
   6   6  31       11.14       16.67     31.07 o 
   0   7  31        1.03      -29.28     33.55 o 
   1   7  31      199.39      202.22     18.68 o 
   2   7  31        3.96      -15.99     22.97 o 
   3   7  31        9.41       -3.13     18.96 o 
   4   7  31        6.42       -1.79     23.94 o 
   5   7  31        6.94        1.44     17.55 o 
   6   7  31        3.93        1.27     16.82 o 
   0   8  31       41.72       68.91     19.47 o 
   1   8  31       38.67       44.49     17.01 o 
   2   8  31        3.27       22.16     15.41 o 
   3   8  31       30.92       17.87     18.69 o 
   4   8  31        4.83        2.11     16.43 o 
   5   8  31        5.71        3.57     13.95 o 
   0   9  31       12.35       38.72     15.80 o 
   1   9  31        3.10       12.21     14.22 o 
   2   9  31       20.96       17.47     11.50 o 
   3   9  31        3.60        2.91     10.06 o 
   0   0  32      754.34      767.86     49.20 o 
   0   1  32      198.17      243.68     18.55 o 
   1   1  32      100.81       86.52     15.29 o 
   0   2  32       10.68       23.19     14.68 o 
   1   2  32      212.66      254.29     24.23 o 
   2   2  32       20.57       36.35     17.42 o 
   0   3  32      503.78      367.48     22.16 o 
   1   3  32       11.16       -4.76     15.46 o 
   2   3  32       31.61       38.77     12.53 o 
   3   3  32      164.04      170.47     20.16 o 
   0   4  32      398.35      403.89     26.85 o 
   1   4  32        6.47       18.66     17.41 o 
   2   4  32      192.48      200.17     16.18 o 
   3   4  32       30.32       36.26     18.19 o 
   4   4  32      130.07      178.81     30.28 o 
   0   5  32      510.10      592.68     31.97 o 
   1   5  32        2.34        6.71     21.02 o 
   2   5  32       47.86       26.45     28.21 o 
   3   5  32      225.87      237.11     20.32 o 
   4   5  32        1.22      -26.29     28.69 o 
   5   5  32       62.79       52.93     27.73 o 
   0   6  32       14.91        7.92     31.37 o 
   1   6  32      171.03      197.11     19.74 o 
   2   6  32      158.56      195.47     19.93 o 
   3   6  32       74.27       69.81     17.94 o 
   4   6  32        6.66       36.63     20.16 o 
   5   6  32       10.26      -17.07     23.61 o 
   6   6  32         .41       -8.10     28.66 o 
   0   7  32      173.80      231.56     28.95 o 
   1   7  32       11.37        4.31     22.26 o 
   2   7  32       26.47       40.18     18.42 o 
   3   7  32       84.36       73.89     19.39 o 
   4   7  32        8.60       -4.08     20.85 o 
   5   7  32       18.05      -14.11     19.91 o 
   6   7  32       12.97       20.31     11.63 o 
   0   8  32        1.86      -28.94     28.94 o 
   1   8  32       14.89      -14.24     19.41 o 
   2   8  32        1.96       23.38     14.12 o 
   3   8  32       18.88       28.37     11.80 o 
   4   8  32        9.62       11.27     15.92 o 
   0   9  32        1.26       -8.44     18.57 o 
   1   9  32        9.31       16.26     10.33 o 
   2   9  32        5.94       -6.14     11.79 o 
   0   1  33        6.82      -18.79     18.79 o 
   1   1  33      187.39      184.90     18.13 o 
   0   2  33       10.89       14.02     21.37 o 
   1   2  33       11.73      -16.84     16.84 o 
   2   2  33      378.72      369.47     21.69 o 
   0   3  33      240.65      237.45     26.65 o 
   1   3  33      180.00      165.14     12.84 o 
   2   3  33       36.78       42.82     16.79 o 
   3   3  33        1.73      -29.81     34.07 o 
   0   4  33        2.03       -4.28     28.84 o 
   1   4  33       95.52       70.06     16.06 o 
   2   4  33      254.14      270.22     21.11 o 
   3   4  33       19.57       36.73     16.33 o 
   4   4  33       14.11        8.74     37.09 o 
   0   5  33       60.90       34.98     27.02 o 
   1   5  33      489.32      519.59     24.68 o 
   2   5  33      181.60      184.42     21.58 o 
   3   5  33       49.61       25.90     21.02 o 
   4   5  33        9.27       -4.63     27.76 o 
   5   5  33         .98      -17.73     39.70 o 
   0   6  33       13.92       24.62     35.77 o 
   1   6  33      260.57      251.49     20.31 o 
   2   6  33        5.30       40.54     20.94 o 
   3   6  33      242.50      246.19     19.80 o 
   4   6  33        4.22       -5.47     27.95 o 
   5   6  33       22.27       31.48     20.54 o 
   6   6  33       51.06       25.24     31.57 o 
   0   7  33        1.34      -13.56     27.22 o 
   1   7  33      117.64      111.28     17.68 o 
   2   7  33       19.06        4.96     21.33 o 
   3   7  33         .50      -19.56     19.56 o 
   4   7  33        7.26      -23.02     23.02 o 
   5   7  33        6.21      -11.44     18.45 o 
   6   7  33        1.18        6.89     12.06 o 
   0   8  33      182.13      146.83     29.83 o 
   1   8  33        2.54      -14.19     16.54 o 
   2   8  33        4.76       -3.03     16.12 o 
   3   8  33        4.45      -14.52     14.52 o 
   4   8  33       25.82       17.86     16.89 o 
   0   9  33       51.70       62.44     14.86 o 
   1   9  33        1.98       14.52     10.20 o 
   2   9  33        1.80        8.87     10.78 o 
   0   1  34      107.90      117.41     26.87 o 
   1   1  34      231.31      239.49     21.13 o 
   0   2  34       30.50       36.77     34.07 o 
   1   2  34      294.54      321.92     15.28 o 
   2   2  34      129.89      138.90     17.89 o 
   0   3  34       58.18       73.29     17.87 o 
   1   3  34       53.90       22.73     15.81 o 
   2   3  34      121.91      131.63     15.75 o 
   3   3  34         .22       10.78     26.41 o 
   0   4  34      452.12      407.85     27.50 o 
   1   4  34      120.29      137.58     16.48 o 
   2   4  34      259.57      269.81     18.12 o 
   3   4  34       54.31       59.69     17.84 o 
   4   4  34         .33       -5.89     45.65 o 
   0   5  34      185.65      201.22     26.85 o 
   1   5  34       56.20       90.22     19.47 o 
   2   5  34       12.73       -7.68     23.78 o 
   3   5  34       46.63       26.20     27.42 o 
   4   5  34       20.17       11.97     24.29 o 
   5   5  34        9.66       60.07     44.54 o 
   0   6  34       12.35        3.81     45.52 o 
   1   6  34        4.32       15.57     23.13 o 
   2   6  34       50.86       70.47     19.36 o 
   3   6  34       17.56       13.28     18.37 o 
   4   6  34        2.92      -21.20     26.30 o 
   5   6  34       28.61       10.85     25.84 o 
   6   6  34        3.46      -27.25     27.25 o 
   0   7  34        5.60      -30.70     31.35 o 
   1   7  34       98.86      113.67     23.33 o 
   2   7  34        6.85       30.58     15.04 o 
   3   7  34        6.55      -18.71     18.71 o 
   4   7  34       13.19       -9.46     18.35 o 
   5   7  34       12.76       31.01     11.67 o 
   0   8  34        2.38       10.37     23.72 o 
   1   8  34       16.57       25.95     13.90 o 
   2   8  34       18.75        9.93     15.01 o 
   3   8  34         .90       11.67     13.56 o 
   4   8  34       10.85       17.04     18.19 o 
   0   9  34       26.03       22.41     15.39 o 
   1   9  34        2.03        8.46     10.49 o 
   0   1  35      132.96      136.11     23.03 o 
   1   1  35       67.18        2.84     28.52 o 
   0   2  35      608.66      607.59     25.77 o 
   1   2  35      427.82      405.98     16.16 o 
   2   2  35      510.76      594.04     26.01 o 
   0   3  35         .01       20.28     20.37 o 
   1   3  35        1.50       21.39     13.62 o 
   2   3  35      188.08      132.34     18.73 o 
   3   3  35      118.97      132.78     20.06 o 
   0   4  35        8.19        6.48     24.20 o 
   1   4  35      330.85      300.04     18.94 o 
   2   4  35       86.29       61.90     17.92 o 
   3   4  35       14.28      -18.81     23.05 o 
   4   4  35         .27       25.86     36.06 o 
   0   5  35      189.37      161.83     27.79 o 
   1   5  35       48.65       62.72     18.25 o 
   2   5  35       41.03       60.75     18.77 o 
   3   5  35       36.30        9.57     22.22 o 
   4   5  35       21.83        2.41     26.47 o 
   5   5  35       40.13       67.24     63.20 o 
   0   6  35       36.05       25.94     36.35 o 
   1   6  35      135.07      125.40     18.70 o 
   2   6  35       67.20       39.26     18.31 o 
   3   6  35       10.59       14.52     19.56 o 
   4   6  35       53.59      101.14     18.02 o 
   5   6  35        2.04       17.33     16.42 o 
   6   6  35       24.48       25.52     19.30 o 
   0   7  35        2.44       55.35     20.02 o 
   1   7  35       12.11       -4.77     19.03 o 
   2   7  35        6.45      -13.12     18.42 o 
   3   7  35       38.48       34.05     15.35 o 
   4   7  35       10.00      -20.86     20.86 o 
   5   7  35       13.20       13.85     15.50 o 
   0   8  35         .01       -6.88     24.77 o 
   1   8  35         .66       18.21     13.20 o 
   2   8  35        3.23        8.47     11.72 o 
   3   8  35        3.36       18.46     13.03 o 
   4   8  35        9.16       14.76     14.57 o 
   0   0  36       64.84       18.26     27.29 o 
   0   1  36       71.73       67.82     35.61 o 
   1   1  36      108.04       94.20     29.30 o 
   0   2  36       11.23      -27.04     27.04 o 
   1   2  36       17.82       20.66     15.39 o 
   2   2  36      481.56      553.57     25.97 o 
   0   3  36         .47        1.00     24.15 o 
   1   3  36       62.27       66.84     13.97 o 
   2   3  36       44.70       50.19     13.20 o 
   3   3  36      139.60      178.28     46.11 o 
   0   4  36       17.87       37.24     25.73 o 
   1   4  36      381.02      337.94     21.19 o 
   2   4  36       47.71      -13.61     22.16 o 
   3   4  36        3.25       -2.70     30.03 o 
   4   4  36      150.56      150.76     56.56 o 
   0   5  36         .70      -35.37     35.37 o 
   1   5  36      270.13      245.76     20.68 o 
   2   5  36      120.57      127.66     17.65 o 
   3   5  36       25.82       29.22     19.66 o 
   4   5  36      106.68      122.39     31.22 o 
   5   5  36        3.33       19.63     30.31 o 
   0   6  36      185.75      173.54     26.55 o 
   1   6  36       36.31       35.76     17.81 o 
   2   6  36       75.34       74.41     20.38 o 
   3   6  36       39.99       35.98     16.82 o 
   4   6  36       30.37        3.52     23.76 o 
   5   6  36       86.39       37.15     21.02 o 
   6   6  36        3.43       -8.56     30.69 o 
   0   7  36       31.02        5.22     25.52 o 
   1   7  36         .96      -19.64     19.64 o 
   2   7  36       22.78       17.89     15.42 o 
   3   7  36       18.60      -10.73     18.54 o 
   4   7  36        2.39       26.98     23.90 o 
   5   7  36        2.51      -11.38     15.23 o 
   0   8  36        2.14        6.96     19.47 o 
   1   8  36        3.84        6.77     12.99 o 
   2   8  36       22.74       15.65     14.02 o 
   3   8  36        3.57        2.98     11.83 o 
   0   1  37       24.52       95.14     18.87 o 
   1   1  37       63.40       -7.33     23.37 o 
   0   2  37       94.25      144.47     19.09 o 
   1   2  37       22.68      -20.19     20.19 o 
   2   2  37      109.88      117.01     24.72 o 
   0   3  37      100.89      127.27     41.44 o 
   1   3  37      519.63      555.47     19.67 o 
   2   3  37      327.79      389.51     17.53 o 
   3   3  37       60.43       98.95     24.82 o 
   0   4  37      331.61      374.13     32.90 o 
   1   4  37       57.53       28.39     21.94 o 
   2   4  37      269.22      254.46     19.64 o 
   3   4  37       14.79      -22.10     22.10 o 
   4   4  37        4.70      -27.27     41.90 o 
   0   5  37        3.39       -3.17     32.12 o 
   1   5  37       51.59       29.29     20.33 o 
   2   5  37       74.38       35.20     20.67 o 
   3   5  37         .49      -23.20     23.20 o 
   4   5  37       93.96       94.69     22.33 o 
   5   5  37       33.15       34.17     32.47 o 
   0   6  37      108.83       13.93     34.88 o 
   1   6  37       34.57       21.68     18.30 o 
   2   6  37        5.94      -20.87     20.87 o 
   3   6  37       46.01       49.11     19.00 o 
   4   6  37        1.14      -22.09     22.09 o 
   5   6  37        1.01        6.08     19.71 o 
   6   6  37       42.54       44.50     16.57 o 
   0   7  37        5.52       15.49     42.16 o 
   1   7  37       12.20        9.50     18.97 o 
   2   7  37       54.58       54.34     14.77 o 
   3   7  37        8.09       19.23     12.97 o 
   4   7  37       56.66       77.14     14.14 o 
   5   7  37       23.56       17.49     18.51 o 
   0   8  37        8.02        5.02     28.78 o 
   1   8  37       10.24        9.21     13.30 o 
   2   8  37         .21       -8.10     13.26 o 
   3   8  37        5.86        2.26     11.78 o 
   0   1  38      154.35      158.19     19.97 o 
   1   1  38       69.66      -31.58     37.06 o 
   0   2  38      205.18      245.98     21.06 o 
   1   2  38       15.81       21.38     15.97 o 
   2   2  38       95.23       98.15     22.27 o 
   0   3  38      279.74      337.83     27.07 o 
   1   3  38       77.81       67.90     17.25 o 
   2   3  38       51.17       50.93     16.87 o 
   3   3  38        9.66       31.96     25.10 o 
   0   4  38         .12       -5.03     30.49 o 
   1   4  38       19.17       28.96     20.05 o 
   2   4  38        1.33      -22.11     22.11 o 
   3   4  38       14.16        4.23     21.78 o 
   4   4  38       55.20      149.49     67.82 o 
   0   5  38         .95      -13.46     35.74 o 
   1   5  38      265.11      300.87     22.17 o 
   2   5  38       18.25        1.62     20.76 o 
   3   5  38        4.53        9.20     19.88 o 
   4   5  38       39.11       31.14     21.81 o 
   5   5  38       10.54      -31.30     33.93 o 
   0   6  38        5.96       28.49     26.57 o 
   1   6  38       42.67       86.90     30.25 o 
   2   6  38       39.22        9.99     19.93 o 
   3   6  38       27.94       25.49     18.49 o 
   4   6  38       13.60       22.21     27.51 o 
   5   6  38       19.45       -4.21     20.41 o 
   6   6  38        1.77       14.31     20.04 o 
   0   7  38         .19        6.09     17.84 o 
   1   7  38       20.74       35.99     19.43 o 
   2   7  38        4.72      -17.64     17.64 o 
   3   7  38       11.10       -4.52     14.90 o 
   4   7  38        2.52       -8.51     15.33 o 
   0   8  38        5.05        4.93     18.88 o 
   1   8  38       14.87        8.58     14.95 o 
   2   8  38       47.73       49.03     10.05 o 
   0   1  39       91.23      134.53     20.91 o 
   1   1  39      361.80      250.20     23.06 o 
   0   2  39       10.93      -23.11     29.70 o 
   1   2  39      257.01      192.90     16.56 o 
   2   2  39       77.14       59.40     33.37 o 
   0   3  39       15.24      -29.06     29.06 o 
   1   3  39       21.48        2.12     17.59 o 
   2   3  39        9.47      -21.30     21.30 o 
   3   3  39       40.61       31.47     27.12 o 
   0   4  39      110.92      169.10     24.50 o 
   1   4  39       23.25        6.14     19.45 o 
   2   4  39        2.63       -3.26     22.24 o 
   3   4  39       32.82       11.21     19.92 o 
   4   4  39         .73      -10.42     38.84 o 
   0   5  39       16.47         .34     30.77 o 
   1   5  39       14.47       24.10     21.88 o 
   2   5  39       32.08       18.20     21.56 o 
   3   5  39       70.17       79.35     16.80 o 
   4   5  39       43.33       43.88     24.85 o 
   5   5  39        6.95       -4.32     31.14 o 
   0   6  39       95.70       19.66     36.39 o 
   1   6  39       49.27       49.65     19.84 o 
   2   6  39       64.26       72.10     16.19 o 
   3   6  39       10.83       22.84     17.87 o 
   4   6  39         .45       12.64     18.83 o 
   5   6  39        2.53       11.90     15.10 o 
   0   7  39       21.52       26.59     23.83 o 
   1   7  39        8.93       -6.50     16.31 o 
   2   7  39         .89        6.43     15.28 o 
   3   7  39         .04       -7.13     13.94 o 
   4   7  39        8.91       -6.72     15.65 o 
   0   8  39        3.77      -19.84     19.84 o 
   1   8  39        9.28        -.42     11.39 o 
   2   8  39       15.94        2.25     12.62 o 
   0   0  40      145.72      280.40     48.39 o 
   0   1  40      119.80      170.52     22.84 o 
   1   1  40      481.36      499.91     27.37 o 
   0   2  40     1070.69     1122.33     35.82 o 
   1   2  40      108.32      134.37     16.28 o 
   2   2  40       88.93       75.98     27.47 o 
   0   3  40      400.42      439.04     28.75 o 
   1   3  40      104.87       87.91     22.53 o 
   2   3  40       96.46       84.78     18.95 o 
   3   3  40       35.49       40.53     22.55 o 
   0   4  40       20.10       35.94     24.67 o 
   1   4  40       23.17       33.60     21.25 o 
   2   4  40      114.63      109.22     19.42 o 
   3   4  40      144.78      168.16     18.75 o 
   4   4  40       33.05      -28.79     40.69 o 
   0   5  40       82.46      115.70     27.33 o 
   1   5  40        3.46       -4.95     20.84 o 
   2   5  40       50.95       26.47     19.65 o 
   3   5  40       16.63       35.39     17.69 o 
   4   5  40       10.49      -10.45     20.25 o 
   5   5  40       16.34      -30.34     30.34 o 
   0   6  40      163.45      183.91     24.36 o 
   1   6  40       40.31       31.22     19.41 o 
   2   6  40       22.28        8.69     17.33 o 
   3   6  40       13.40       37.45     16.13 o 
   4   6  40        7.57        4.47     18.25 o 
   5   6  40       28.54       10.86     18.07 o 
   0   7  40       10.71      -21.90     27.47 o 
   1   7  40       24.32       25.75     19.56 o 
   2   7  40       10.48       13.67     13.24 o 
   3   7  40       12.50        6.64     14.69 o 
   4   7  40         .96      -14.92     14.92 o 
   0   8  40         .28      -17.36     17.36 o 
   1   8  40        5.20       -6.46     12.22 o 
   0   1  41         .19        3.49     21.71 o 
   1   1  41      397.88      383.21     31.73 o 
   0   2  41      484.85      500.70     29.46 o 
   1   2  41      209.98      221.23     17.45 o 
   2   2  41      257.43      256.74     24.41 o 
   0   3  41       17.37       28.33     27.60 o 
   1   3  41       52.71       66.32     18.03 o 
   2   3  41      254.94      242.98     18.64 o 
   3   3  41      100.34      131.12     40.02 o 
   0   4  41      213.76      257.44     28.11 o 
   1   4  41       81.27      133.11     21.36 o 
   2   4  41        8.89       10.51     19.47 o 
   3   4  41       62.53       47.79     20.76 o 
   4   4  41      147.57      179.21     28.30 o 
   0   5  41       57.97       66.67     38.79 o 
   1   5  41       17.45        3.05     19.70 o 
   2   5  41        6.96       15.77     18.36 o 
   3   5  41       13.61       18.63     18.59 o 
   4   5  41        5.78       17.12     21.59 o 
   5   5  41        4.28       13.58     19.31 o 
   0   6  41       14.99       28.91     25.56 o 
   1   6  41       14.14        3.82     24.20 o 
   2   6  41        4.73        7.88     14.42 o 
   3   6  41       20.44       17.89     15.43 o 
   4   6  41       31.90       16.24     17.81 o 
   5   6  41        7.08       -8.89     15.31 o 
   0   7  41        5.87       11.89     22.57 o 
   1   7  41        6.92        3.00     16.40 o 
   2   7  41       15.24       17.82     11.96 o 
   3   7  41        9.23        8.05     12.03 o 
   0   1  42         .56       28.64     22.85 o 
   1   1  42      204.17      273.06     36.62 o 
   0   2  42       18.75       16.64     30.51 o 
   1   2  42      200.50      203.51     20.79 o 
   2   2  42       27.34       42.87     34.00 o 
   0   3  42        8.54       14.88     42.27 o 
   1   3  42      171.35      167.94     16.90 o 
   2   3  42       45.55       42.92     18.12 o 
   3   3  42        1.45      -17.95     24.78 o 
   0   4  42        7.32       39.01     25.34 o 
   1   4  42      103.10       88.23     24.26 o 
   2   4  42       35.69       -7.14     21.12 o 
   3   4  42       20.11        4.59     21.22 o 
   4   4  42        7.41      -34.60     34.60 o 
   0   5  42       13.94      -11.99     28.38 o 
   1   5  42       13.96        8.26     17.72 o 
   2   5  42       42.42       15.15     24.21 o 
   3   5  42       23.03       15.42     18.78 o 
   4   5  42       15.15        3.75     19.15 o 
   5   5  42       24.65       -9.57     27.46 o 
   0   6  42        2.88       22.39     24.91 o 
   1   6  42         .13        3.66     17.11 o 
   2   6  42        3.65       32.80     16.02 o 
   3   6  42        2.97        9.02     12.56 o 
   4   6  42        4.64        8.25     20.43 o 
   0   7  42        2.58        1.48     21.59 o 
   1   7  42        8.24       15.14     12.70 o 
   2   7  42       18.85        5.94     17.58 o 
   3   7  42        2.98       25.23      9.15 o 
   0   1  43       39.94       67.59     24.24 o 
   1   1  43      308.33      322.08     26.93 o 
   0   2  43       53.51       62.51     22.90 o 
   1   2  43       37.57       10.20     18.22 o 
   2   2  43        6.67      -25.01     25.51 o 
   0   3  43      263.41      329.54     26.82 o 
   1   3  43      150.00      179.33     29.49 o 
   2   3  43         .89      -18.83     18.83 o 
   3   3  43        2.32        3.72     22.39 o 
   0   4  43       89.26       63.26     46.31 o 
   1   4  43      151.86      132.89     19.13 o 
   2   4  43       43.63       43.07     20.09 o 
   3   4  43       21.06        2.34     20.67 o 
   4   4  43         .67      -31.14     34.43 o 
   0   5  43       20.25        6.70     30.52 o 
   1   5  43       36.33       -1.28     20.92 o 
   2   5  43       28.37       45.80     16.54 o 
   3   5  43        7.65        9.30     15.60 o 
   4   5  43       14.17       28.38     17.45 o 
   5   5  43        8.59       17.87     24.06 o 
   0   6  43       75.35       61.41     19.29 o 
   1   6  43       22.19       19.89     14.96 o 
   2   6  43        1.81       -1.46     14.99 o 
   3   6  43        1.70      -10.46     13.99 o 
   4   6  43       18.14         .97     16.57 o 
   0   7  43        1.46      -10.56     17.75 o 
   1   7  43        4.03       15.15     12.04 o 
   2   7  43       13.91       14.94     10.93 o 
   0   0  44     4500.26     4606.43    146.49 o 
   0   1  44       13.68       -7.96     41.03 o 
   1   1  44       86.17       38.53     30.52 o 
   0   2  44      152.90      213.98     23.42 o 
   1   2  44      193.44      197.72     16.81 o 
   2   2  44        7.48        2.75     30.73 o 
   0   3  44       33.27        3.44     25.57 o 
   1   3  44       49.97       12.38     18.86 o 
   2   3  44       32.58       33.85     17.38 o 
   3   3  44       93.18       48.14     25.19 o 
   0   4  44       37.50       63.50     26.39 o 
   1   4  44      106.27      102.92     22.04 o 
   2   4  44        3.12       10.48     19.85 o 
   3   4  44       13.92       -8.17     19.50 o 
   4   4  44       27.25         .27     27.73 o 
   0   5  44        6.43       25.39     19.59 o 
   1   5  44        3.53      -21.84     21.84 o 
   2   5  44       29.50       29.30     14.14 o 
   3   5  44       40.28       71.99     13.53 o 
   4   5  44       55.94       52.34     15.25 o 
   5   5  44        2.24      -31.55     31.55 o 
   0   6  44         .02      -13.41     24.41 o 
   1   6  44        8.24       41.56     15.05 o 
   2   6  44       57.50       73.89     19.24 o 
   3   6  44       14.91        8.42     13.44 o 
   4   6  44        6.98        4.71     13.74 o 
   0   7  44        8.44       16.23     16.30 o 
   1   7  44         .22       -1.77     12.60 o 
   2   7  44        5.43        4.07     10.80 o 
   0   1  45       95.32      114.27     24.05 o 
   1   1  45      156.50      158.41     33.50 o 
   0   2  45       80.29       86.56     22.97 o 
   1   2  45       16.22        8.06     16.80 o 
   2   2  45        1.98      -25.81     25.81 o 
   0   3  45       15.27       11.27     24.13 o 
   1   3  45       63.60       62.40     15.06 o 
   2   3  45        2.85        3.26     19.10 o 
   3   3  45       48.94        9.09     29.86 o 
   0   4  45       17.95       29.21     25.94 o 
   1   4  45       24.29       18.27     18.62 o 
   2   4  45       48.76       53.24     22.93 o 
   3   4  45        1.11        7.37     14.07 o 
   4   4  45       10.33      -31.79     31.79 o 
   0   5  45       10.53       -5.91     29.56 o 
   1   5  45       31.81       61.79     15.75 o 
   2   5  45        8.29      -18.45     18.79 o 
   3   5  45        4.85      -14.68     16.75 o 
   4   5  45        6.28       11.92     16.55 o 
   5   5  45        8.17       36.20     25.11 o 
   0   6  45       53.95       80.79     16.47 o 
   1   6  45        5.16       -1.70     13.87 o 
   2   6  45       13.06       15.79     13.81 o 
   3   6  45       12.57        7.17     12.36 o 
   0   7  45         .04       -8.44     14.04 o 
   1   7  45        1.94      -11.95     11.95 o 
   0   1  46      616.58      645.70     38.71 o 
   1   1  46      174.52      223.36     24.53 o 
   0   2  46        1.39         .40     23.88 o 
   1   2  46        7.54       -5.29     17.48 o 
   2   2  46       28.23       55.91     28.31 o 
   0   3  46       17.52        6.55     25.52 o 
   1   3  46       13.63        4.86     17.73 o 
   2   3  46        9.15        8.90     16.47 o 
   3   3  46       53.12       54.33     22.51 o 
   0   4  46       43.07       15.55     24.34 o 
   1   4  46        4.38       11.04     16.34 o 
   2   4  46        1.13       -3.91     16.72 o 
   3   4  46        6.45       17.25     14.50 o 
   4   4  46        2.60      -33.98     33.98 o 
   0   5  46       10.67        6.28     25.50 o 
   1   5  46       12.13      -17.63     20.12 o 
   2   5  46       25.21       41.87     14.11 o 
   3   5  46       20.12       11.15     12.34 o 
   4   5  46        1.26         .78     14.96 o 
   0   6  46        2.81        5.17     19.68 o 
   1   6  46       22.08       12.10     14.64 o 
   2   6  46         .23       11.67     10.80 o 
   3   6  46         .82       26.12      9.42 o 
   0   1  47      173.49      155.38     24.84 o 
   1   1  47        7.44       52.56     45.82 o 
   0   2  47       23.81       10.25     35.08 o 
   1   2  47        3.56       -8.77     17.96 o 
   2   2  47       11.53       21.77     26.77 o 
   0   3  47       56.23       60.85     19.35 o 
   1   3  47       31.68       44.59     16.47 o 
   2   3  47       40.51       38.13     16.68 o 
   3   3  47         .41       -3.40     21.53 o 
   0   4  47         .29      -32.51     32.51 o 
   1   4  47       65.84       16.17     19.54 o 
   2   4  47       81.11       91.01     14.70 o 
   3   4  47       38.24       62.03     17.41 o 
   4   4  47       16.71       26.56     20.15 o 
   0   5  47         .41      -19.76     27.05 o 
   1   5  47       37.50       27.47     15.34 o 
   2   5  47       17.92       33.52     15.86 o 
   3   5  47       13.67         .92     15.87 o 
   4   5  47        4.97        2.77     12.44 o 
   0   6  47        1.34        1.83     19.78 o 
   1   6  47        3.69       -6.49     13.51 o 
   2   6  47        3.88        9.51     12.75 o 
   0   0  48      668.24      639.42     61.07 o 
   0   1  48       18.41      -24.51     39.21 o 
   1   1  48        7.70      -27.88     27.88 o 
   0   2  48       50.10       56.11     20.63 o 
   1   2  48       64.78       60.11     14.44 o 
   2   2  48       81.07      116.04     26.05 o 
   0   3  48         .40        3.19     26.50 o 
   1   3  48       20.53       -6.33     17.47 o 
   2   3  48       37.12       49.91     15.10 o 
   3   3  48       22.32        9.43     21.98 o 
   0   4  48      266.40      248.09     24.58 o 
   1   4  48       31.57       49.81     16.85 o 
   2   4  48       11.60      -12.97     19.54 o 
   3   4  48       44.81       36.50     14.05 o 
   4   4  48        8.62       22.42     20.46 o 
   0   5  48        6.29      -15.79     24.45 o 
   1   5  48       13.63       12.07     14.72 o 
   2   5  48       15.51       10.74     15.43 o 
   3   5  48        9.88        -.36     13.60 o 
   4   5  48        2.69      -14.56     14.56 o 
   0   6  48        5.00        2.59     18.65 o 
   1   6  48        3.25        4.46     11.32 o 
   2   6  48        2.51        6.40     10.27 o 
   0   1  49       77.48       54.57     26.41 o 
   1   1  49       14.94      -11.30     25.87 o 
   0   2  49         .56      -18.83     23.64 o 
   1   2  49       17.17       10.94     17.04 o 
   2   2  49        1.24        2.40     24.89 o 
   0   3  49       16.06       23.77     22.22 o 
   1   3  49       36.11       21.92     14.64 o 
   2   3  49        9.01        3.63     14.17 o 
   3   3  49        1.00      -18.34     28.85 o 
   0   4  49       40.99       29.97     23.70 o 
   1   4  49        3.06       19.20     19.75 o 
   2   4  49        5.83       24.68     13.37 o 
   3   4  49        1.77        4.49     13.51 o 
   4   4  49       17.13       23.81     19.42 o 
   0   5  49        5.98        9.83     22.98 o 
   1   5  49       26.09       15.43     14.27 o 
   2   5  49       17.53       23.04     13.99 o 
   3   5  49        1.49      -13.20     13.20 o 
   0   6  49        5.62         .25     17.99 o 
   1   6  49         .17         .40     10.26 o 
   0   1  50        1.42       -3.31     26.56 o 
   1   1  50      125.35      136.42     35.90 o 
   0   2  50         .96        -.38     24.40 o 
   1   2  50       56.93       61.83     13.75 o 
   2   2  50       21.12        2.05     33.55 o 
   0   3  50      149.40      148.39     19.96 o 
   1   3  50        4.87        4.22     16.36 o 
   2   3  50        1.18        1.27     13.64 o 
   3   3  50        2.79       -7.18     18.55 o 
   0   4  50       21.51        8.06     19.30 o 
   1   4  50       11.35       30.49     14.32 o 
   2   4  50       12.42       11.07     13.62 o 
   3   4  50        2.27       26.59     10.85 o 
   4   4  50        2.89       -7.52     27.59 o 
   0   5  50        1.20      -23.62     24.97 o 
   1   5  50        4.35        2.62     12.89 o 
   2   5  50         .80        -.41     13.40 o 
   3   5  50       13.51        8.73     10.63 o 
   0   1  51       20.93      -25.09     25.09 o 
   1   1  51       70.99       53.53     26.54 o 
   0   2  51       54.44       67.55     19.65 o 
   1   2  51       59.17       53.37     13.62 o 
   2   2  51         .43       12.18     20.10 o 
   0   3  51       22.08       17.81     21.93 o 
   1   3  51       13.58       17.12     13.99 o 
   2   3  51        1.25       15.50     12.09 o 
   3   3  51       69.95       67.71     21.32 o 
   0   4  51       11.55       29.57     16.01 o 
   1   4  51       40.73       35.12     14.92 o 
   2   4  51        3.20       -3.74     13.78 o 
   3   4  51       12.13       11.80     11.36 o 
   0   5  51       64.37       72.75     15.37 o 
   1   5  51        2.69        6.82     11.77 o 
   2   5  51       33.12       47.11     10.10 o 
   0   0  52       15.23      -50.01     50.01 o 
   0   1  52      101.29      133.10     18.23 o 
   1   1  52       11.44      -15.55     22.25 o 
   0   2  52      131.95      124.09     19.64 o 
   1   2  52       18.80       22.66     13.20 o 
   2   2  52       10.15       -2.93     25.96 o 
   0   3  52        8.03       12.03     19.21 o 
   1   3  52        1.74        4.30     13.34 o 
   2   3  52       21.49       30.72     10.73 o 
   3   3  52         .04      -16.37     16.37 o 
   0   4  52       36.68       13.96     17.89 o 
   1   4  52       30.32       41.92     12.18 o 
   2   4  52       14.30       22.87     11.75 o 
   3   4  52        2.53        6.71     10.17 o 
   0   5  52         .17       12.31     17.22 o 
   1   5  52        1.22        6.23      9.67 o 
   0   1  53      158.74      184.07     20.53 o 
   1   1  53       43.99       57.98     18.35 o 
   0   2  53         .85      -19.98     19.98 o 
   1   2  53        7.81       30.59     13.01 o 
   2   2  53        6.78       10.46     17.11 o 
   0   3  53       16.43       26.54     15.93 o 
   1   3  53        9.06       -2.71     12.91 o 
   2   3  53       19.88       24.05     11.01 o 
   3   3  53       25.05       33.15     12.06 o 
   0   4  53       10.87      -21.98     21.98 o 
   1   4  53        2.61       15.99     11.33 o 
   2   4  53        6.03      -12.28     13.36 o 
   0   1  54       13.45       22.45     20.09 o 
   1   1  54       28.26       36.91     17.79 o 
   0   2  54       13.88       11.67     16.70 o 
   1   2  54       10.83      -19.23     19.23 o 
   2   2  54        1.25       -7.45     18.62 o 
   0   3  54        9.41        1.45     18.40 o 
   1   3  54         .29       -2.83     11.62 o 
   2   3  54       10.21        6.77     10.32 o 
   3   3  54         .61       17.73     10.24 o 
   0   4  54       18.52       13.87     16.09 o 
   1   4  54       30.95       39.16     16.25 o 
   0   1  55       18.36       15.31     18.61 o 
   1   1  55         .75       24.04     13.92 o 
   0   2  55         .01       16.87     15.40 o 
   1   2  55        5.64       -9.25     12.40 o 
   2   2  55         .02        3.34     14.21 o 
   0   3  55        2.25        4.20     14.30 o 
   1   3  55       14.56       13.75      9.77 o 
   2   3  55       41.78       33.22     10.88 o 
   0   0  56      100.65      129.14     28.91 o 
   0   1  56         .03      -16.48     20.06 o 
   1   1  56        2.13       20.46     13.49 o 
   0   2  56        8.67        6.54     23.28 o 
   1   2  56         .21        8.62      9.51 o 
   2   2  56        8.65        4.10     19.99 o 
   0   3  56       24.60        4.62     15.41 o 
   1   3  56        3.55        4.91      9.02 o 
   0   1  57        2.21       -2.98     16.36 o 
   1   1  57         .96       13.57     14.79 o 
   0   2  57        5.04       14.62     12.13 o 
   1   2  57        9.62        1.52      8.94 o 
   0   1  58         .57      -14.98     14.98 o 
   1   1  58       25.79       10.35     13.49 o 
                                                 
